# Supplementary material for: Modulation of Neuro-Inflammatory Signals in Microglia by Plasma Prekallikrein and Neuronal Cell Debris
Source: Front Pharmacol. 2021 Nov 15;12:743059. doi: 10.3389/fphar.2021.743059 (PMC8636058; doi:10.3389/fphar.2021.743059)
Supplement: Supplementary file 2 [file DataSheet1.xlsx]

## Sheet: intractome
Name	Type	Description	Connectivity	Local Connectivity	Indegree	Outdegree	Owner	Organism	Swiss-Prot Accession	Ontology	Source	PubChem SID	Alias	CAS ID	ChEBI ID	Found In Pathways	GeneSetOrigin	GO Cellular Component	GO Biological Process	GO Molecular Function	Mol Function
COX2	Protein	COXII	103	2	2	0		Homo sapiens, Mus musculus, Rattus norvegicus	P00403, Q7GXZ8, P00405, Q7JCZ1, Q8SEZ5, Q85K21, Q37526				COII, MTCO2, cytochrome c oxidase subunit II, mt-Co2, mitochondrial cytochrome c oxidase II, mitochondrial cytochrome c oxidase 2, cytochrome oxidase subunit II, cytochrome oxidase II, cytochrome c oxidase II, cytochrome c oxidase 2, mitochondrial <more data available...>			3dSham, Neighbors of cell proliferation, Neighbors of apoptosis, Neighbors of Alzheimer Disease, Neighbors of cell differentiation, Neighbors of mitochondrial damage, day one, Neighbors of Respiratory chain, Neighbors of liver lesions, Neighbors of pregnancy <more data available...>		membrane, integral component of membrane, respiratory chain complex IV, respiratory chain, mitochondrial inner membrane, mitochondrion	lactation, oxidation-reduction process, electron transport chain, response to cold, transport	oxidoreductase activity, cytochrome-c oxidase activity, metal ion binding, copper ion binding
LGALS3	Protein	lectin, galactoside-binding, soluble, 3	1170	10	6	4		Homo sapiens, Mus musculus, Rattus norvegicus	P17931, Q8C253, P16110, P08699, B2RC38, Q16005, Q6IBA7, Q96J47				L31, GAL3, MAC2, CBP35, GALBP, GALIG, LGALS2, galectin-3, lectin L-29, 35 kDa lectin <more data available...>			Proteins Involved in Pathogenesis of Melanoma, Proteins Involved in Pathogenesis of Glioma, Proteins Involved in Pathogenesis of Oligodendroglioma, Proteins Involved in Pathogenesis of Amyotrophic Lateral Sclerosis, 3d injury 148, Neighbors of Infection, Neighbors of apoptosis, Neighbors of RNA splicing, Neighbors of cell proliferation, Neighbors of cell migration <more data available...>		extracellular matrix, extracellular region, mitochondrial inner membrane, spliceosomal complex, plasma membrane, cytoplasm, nucleus, proteinaceous extracellular matrix	immune system process, innate immune response, skeletal system development, cell differentiation, extracellular matrix organization, RNA splicing, mRNA processing	carbohydrate binding, IgE binding
IL6	Protein	interleukin 6 (interferon, beta 2)	7214	16	14	2		Homo sapiens, Mus musculus, Rattus norvegicus	B4DVM1, P05231, Q75MH2, B5MC21, B4DNQ5, A2RTD1, P08505, P20607, Q9UCU2, Q9UCU3 <more data available...>				HGF, HSF, BSF2, IL-6, IFNB2, interleukin-6, CDF, BSF-2, IFN-beta-2, interferon beta-2 <more data available...>			Androgen Receptor to FKBP5 Signaling in Prostate Cancer, Prostate Cancer Overview, Metastatic Colorectal Cancer Overview, IL6 in Insulin Resistance, Contraction-Induced IL6 Up-regulation in Skeletal Muscles, IL6 Promotes Inflammation, Alzheimer's Disease Overview, Microglia Activation in Alzheimer's Disease, Proteins Involved in Pathogenesis of Alzheimer's Disease, Proteins Involved in Pathogenes…		cell, extracellular region, external side of plasma membrane, interleukin-6 receptor complex, extracellular space	immune response, neutrophil apoptotic process, positive regulation of T-helper 2 cell differentiation, defense response to virus, neutrophil mediated immunity, positive regulation of immunoglobulin secretion, humoral immune response, hepatic immune response, T cell activation, positive regulation of T cell proliferation <more data available...>	receptor binding, growth factor activity, cytokine activity, interleukin-6 receptor binding
KNG1	Protein	kininogen 1	2008	21	10	11		Homo sapiens, Mus musculus	P01042, O08677, D3YTY9, Q6S9I0, Q6S9I2, Q6S9I3, A8K474, B2RCR2, C9JEX1, P01043 <more data available...>				BK, BDK, KNG, kininogen-1, HMWK, bradykinin, fitzgerald factor, high molecular weight kininogen, alpha-2-thiol proteinase inhibitor, williams-Fitzgerald-Flaujeac factor <more data available...>			Coagulation Cascade, Proteins Involved in Pathogenesis of Cystic Fibrosis, Proteins Involved in Pathogenesis of Pulmonary Hypertension, Proteins Involved in Pathogenesis of Glioma, Proteins Involved in Pathogenesis of Astrocytoma, Proteins Involved in Pathogenesis of Neuroblastoma, Proteins Involved in Pathogenesis of Myocardial Ischemia, BDKRB1/2 -> prostaglandin generation, BDKRB1/2 -> interleu…		extracellular region, platelet alpha granule lumen, plasma membrane, extracellular space	blood coagulation, intrinsic pathway, positive regulation of renal sodium excretion, negative regulation of blood coagulation, hemostasis, blood coagulation, platelet activation, positive regulation of urine volume, smooth muscle contraction, regulation of blood vessel size, vasodilation <more data available...>	peptidase inhibitor activity, cysteine-type endopeptidase inhibitor activity, receptor binding, heparin binding, zinc ion binding
TNF	Protein	tumor necrosis factor	10289	20	10	10		Homo sapiens, Mus musculus, Rattus norvegicus	P01375, Q5STB3, P06804, Q3U593, P16599, O43647, Q9P1Q2, Q9UIV3, O35853, Q62326 <more data available...>				DIF, TNFA, TNFSF2, TNF-alpha, DADB-70P7.1, tumor necrosis factor, TNF-a, cachectin, APC1 protein, TNF, monocyte-derived <more data available...>			Apoptosis, Androgen Receptor to NKX-3.1 Signaling in Prostate Cancer, Androgen Receptor to Protein Kinase C-delta Signaling in Prostate Cancer, Duchenne Muscular Dystrophy Overview, Alzheimer's Disease Overview, Microglia Activation in Alzheimer's Disease, Proteins Involved in Pathogenesis of Alzheimer's Disease, Proteins Involved in Pathogenesis of Multiple Myeloma, TNFR to NF-kB Classical Pathw…		membrane, extracellular region, membrane raft, integral component of membrane, external side of plasma membrane, phagocytic cup, integral component of plasma membrane, cell surface, intracellular, plasma membrane <more data available...>	leukocyte migration, immune response, osteoclast differentiation, regulation of osteoclast differentiation, positive regulation of osteoclast differentiation, positive regulation of humoral immune response mediated by circulating immunoglobulin, regulation of immunoglobulin secretion, negative regulation of cytokine secretion involved in immune response, humoral immune response, positive regulati…	cytokine activity, tumor necrosis factor receptor binding, protease binding, transcription regulatory region DNA binding
IL1B	Protein	interleukin 1, beta	6067	18	9	9		Homo sapiens, Mus musculus, Rattus norvegicus	P01584, P10749, Q2M4J6, Q5BKB0, Q63264, Q53X59, Q53XX2, Q7M4S7, Q7RU01, Q96HE5 <more data available...>				IL-1, IL1F2, IL1-BETA, interleukin-1 beta, IL-1 beta, catabolin, preinterleukin 1 beta, pro-interleukin-1-beta, Il-1b, IL-1beta <more data available...>			Androgen Receptor to NKX-3.1 Signaling in Prostate Cancer, Duchenne Muscular Dystrophy Overview, Alzheimer's Disease Overview, Microglia Activation in Alzheimer's Disease, Proteins Involved in Pathogenesis of Alzheimer's Disease, Proteins Involved in Pathogenesis of Multiple Myeloma, Microglia Activation in Parkinson's Disease, Proteins Involved in Pathogenesis of Parkinson's Disease, Paneth Cell…		extracellular region, intracellular, cytosol, secretory granule, extracellular space, vesicle	ectopic germ cell programmed cell death, ovulation, embryo implantation, leukocyte migration, immune response, positive regulation of immature T cell proliferation in thymus, positive regulation of T cell mediated immunity, chronic inflammatory response to antigenic stimulus, positive regulation of T cell proliferation, neutrophil chemotaxis <more data available...>	protein domain specific binding, receptor binding, cytokine activity, interleukin-1 receptor binding
F2RL1	Protein	coagulation factor II (thrombin) receptor-like 1	1226	11	5	6		Homo sapiens, Mus musculus, Rattus norvegicus	P55085, P55086, Q3TU81, Q63645, Q13317, Q13346, Q53XJ8, Q499T9				PAR2, GPR11, proteinase-activated receptor 2, thrombin receptor-like 1, G-protein coupled receptor 11, protease-activated receptor 2, coagulation factor II receptor-like 1, PAR-2, Gpcr11, Protease-activated receptor-2 <more data available...>			Proteins Involved in Pathogenesis of Atopic Dermatitis, Proteins Involved in Pathogenesis of Glioblastoma, Proteins Involved in Pathogenesis of Osteoarthritis, Proteins Involved in Pathogenesis of Rheumatoid Arthritis, Proteins Involved in Pathogenesis of Myocardial Ischemia, intrcatome		membrane, integral component of membrane, integral component of plasma membrane, plasma membrane, Golgi apparatus, pseudopodium	immune system process, leukocyte migration, mature dendritic cell differentiation, negative regulation of toll-like receptor 3 signaling pathway, positive regulation of toll-like receptor 3 signaling pathway, positive regulation of toll-like receptor 4 signaling pathway, positive regulation of toll-like receptor 2 signaling pathway, defense response to virus, positive regulation of neutrophil med…	signal transducer activity, G-protein coupled receptor activity, thrombin receptor activity, receptor activity, G-protein beta-subunit binding, G-protein alpha-subunit binding, receptor binding, heterotrimeric G-protein binding
BDKRB2	Protein	bradykinin receptor B2	811	10	7	3		Homo sapiens, Mus musculus, Rattus norvegicus	P30411, P32299, G3V942, P25023, B9EHE3				B2R, BK2, BK-2, BKR2, BRB2, B2 bradykinin receptor, BK-2 receptor, B2, B(2), BK2R <more data available...>			Transcytosis, Proteins Involved in Pathogenesis of Epilepsy, Proteins Involved in Pathogenesis of Myocardial Ischemia, BDKRB1/2 -> prostaglandin generation, BDKRB1/2 -> interleukins production, BDKRB1/2 -> vasodilation, BDKRB1/2 -> ion channels, Summarized nociception-related expression targets, Summarized vascular motility pathway, Regulation of calcium flux <more data available...>		membrane, integral component of membrane, integral component of plasma membrane, plasma membrane, endosome	acute inflammatory response to antigenic stimulus, sensory perception of pain, smooth muscle contraction, blood circulation, regulation of vascular permeability, vasodilation, vasoconstriction, regulation of vasoconstriction, negative regulation of blood pressure, maintenance of blood-brain barrier <more data available...>	signal transducer activity, G-protein coupled receptor activity, bradykinin receptor activity, phosphatidylinositol phospholipase C activity, type 1 angiotensin receptor binding, protease binding, protein heterodimerization activity
KLKB1	Protein	kallikrein B, plasma (Fletcher factor) 1	345	10	4	6		Homo sapiens, Mus musculus, Rattus norvegicus	P03952, P26262, Q5FVS2, P14272, A6NH96, B2R8H9, Q17RE8, Q17RE9, Q4W5C3, Q8R0P5				PPK, KLK3, plasma kallikrein, kininogenin, Fletcher factor, plasma prekallikrein, plasma kallikrein heavy chain, plasma kallikrein light chain, APS, PSA <more data available...>			Coagulation Cascade, downregulated, all mninor uop and down aanalysis, Neighbors of complement activation, Neighbors of Inflammation, Neighbors of inflammatory response, Neighbors of blood clotting, Neighbors of fibrinolysis, Neighbors of immune response, Neighbors of vascularization <more data available...>		extracellular region, plasma membrane, extracellular space	blood coagulation, intrinsic pathway, Factor XII activation, fibrinolysis, positive regulation of fibrinolysis, hemostasis, blood coagulation, liver regeneration, extracellular matrix disassembly, extracellular matrix organization, inflammatory response <more data available...>	catalytic activity, hydrolase activity, peptidase activity, serine-type peptidase activity, serine-type endopeptidase activity
LPS	Small Molecule		4736	18	0	18							lipopolysaccharides, LPS, 93572-42-0, lipopolysaccharide, lipopolysaccharide b	93572-42-0		Alternative Complement Pathway, B-cell Chronic Lymphocytic Leukemia Overview, Microglia Activation in Parkinson's Disease, Paneth Cell Function in Crohn's Disease, Dendritic Cell Function in Crohn's Disease, Dendritic Cells in Psoriasis, Crohn's Disease Overview, T-cell-Independent B-cell Activation, TLR4 Signaling in Leukocytes, DCIR1 (CLEC4A) Signaling <more data available...>

## Sheet: intrcatome reference sheet
Relation	Status	Type	Sentence	TextRef
TNF --+> IL6		Expression	TNF treatment markedly enhanced accumulation of IL-6 message.	info:pmid/1515026#abs:10
TNF --+> IL6		Expression	In addition, TNF-alpha regulates IL-6 production.	info:pmid/11934972#abs:12
TNF --+> IL6		Expression	The TNF-induced IL-6 synthesis was significantly enhanced by D-609.	info:pmid/9312119#abs:9
TNF --+> IL6		Expression	On the contrary, C2-ceramide enhanced the TNF-induced IL-6 synthesis.	info:pmid/10400316#abs:10
TNF --+> IL6		Expression	TNF alpha (100 pg-1 ng/ml) induced IL-6 mRNA and protein.	info:pmid/9089655#abs:3
TNF --+> IL6		Expression	TNF-alpha-stimulated increases in IL-6 levels were suppressed by wedelolactone.	info:pmid/20205746#abs:9
TNF --+> IL6		Expression	TNF-alpha caused concentration-dependent increases in IL-6 production.	info:pmid/20082310#abs:4
TNF --+> IL6		Expression	Telmisartan suppressed IL-6 gene promoter activity induced by TNF-alpha.	info:pmid/19289654#abs:7
TNF --+> IL6		Expression	Knockdown of ASMase attenuated the enhancement of TNF-a-dependent IL-6 production.	info:pmid/22226857#abs:5
TNF --+> IL6		Expression	TNF treatment markedly enhanced accumulation of IL-6 message.(ABSTRACT TRUNCATED AT 250 WORDS)	info:pmid/7694071#abs:11
TNF --+> IL6		Expression	TNF also induces the IL-6 gene expression at 30 min but the induction was low.	info:pmid/8034659#abs:3
TNF --+> IL6		Expression	IL-6 production was induced by IL-1 alpha and TNF-alpha.	info:pmid/2027138#abs:3
TNF --+> IL6		Expression	The effects of metformin on TNF-alpha-induced IL-6 production were investigated.	info:pmid/18597869#abs:4
TNF --+> IL6		Expression	On the contrary, sphingosine enhanced the TNF-induced IL-6 synthesis.	info:pmid/9706871#abs:9
TNF --+> IL6		Expression	Treatment with H(2) inhibited TNFa-induced IL-6 and ICAM-1 mRNA expression.	info:pmid/23212446#abs:9
TNF --+> IL6		Expression	Wortmannin and LY294002 significantly reduce the TNF-alpha-induced IL-6 synthesis.	info:pmid/16981137#abs:6
TNF --+> IL6		Expression	Exposure to TNF-alpha caused a strong increase in IL-6 and IL-8 production.	info:pmid/9457471#abs:10
TNF --+> IL6		Expression	IL-beta and TNF alpha highly stimulated IL-6, LIF and IL-8 productions.	info:pmid/8895217#abs:8
TNF --+> IL6		Expression	TNF a increased interleukin-6 (IL-6) production from myeloma cells.	info:pmid/24151609#abs:3
TNF --+> IL6		Expression	Feiyanning Decoction can inhibit IL-6 and IL-8 production induced by TNF-alpha.	info:pmid/19671412#abs:8
TNF --+> IL6		Expression	D-factor and TNF increased IL-6 production in 3T3-L1 cells.	info:pmid/7948751#abs:8
TNF --+> IL6		Expression	Overexpression of IKKalpha increased TNF-alpha-induced IL-6 production.	info:pmid/17042956#abs:13
TNF --+> IL6		Expression	The secondary rise in IL-6 production is dependent upon the prior production of TNF-alpha.	info:pmid/1376041#abs:5
TNF --+> IL6		Expression	Both interleukin-1 and TNF can induce the synthesis of IL-6 by a variety of cells.	info:pmid/8108469#abs:5
TNF --+> IL6		Expression	PEDF inhibited TNF-alpha-induced expression of IL-6 at both mRNA and protein levels.	info:pmid/15276019#abs:8
TNF --+> IL6		Expression	MK2 regulates the TNF-induced expression of IL-6 by influencing the cytoplasmic levels of HuR.	info:pmid/24238522#abs:11
TNF --+> IL6		Expression	IL-6-synthesis was augmented by trauma, TNF-a and combined treatment.	info:pmid/22922824#abs:6
TNF --+> IL6		Expression	Some of them displayed a marked reduction of tumor necrosis factor (TNF)-induced IL-6 production.	info:pmid/7949132#abs:5
TNF --+> IL6		Expression	TNF-a increased the expression and secretion of IL-6 and Ccl2 in ARPE-19 cells.	info:pmid/22427566#abs:7
TNF --+> IL6		Expression	TNF-a induced the expression of IL-6, IL-8 and soluble intercellular adhesion molecule in ECs.	info:pmid/21172306#abs:11
TNF --+> IL6		Expression	SB203580 and PD169316 inhibited the amplification by anisomycin of the TNF-alpha-induced IL-6 synthesis.	info:pmid/15034939#abs:11
TNF --+> IL6		Expression	In conclusion, murine p75-Fc completely inhibits TNF-induced IL-6 production in mice.	info:pmid/17502871#abs:10
TNF --+> IL6		Expression	Dexamethasone also inhibited the induction of IL-6 and IL-8 RNA by IL-1 and TNF.	info:pmid/7519403#abs:8
TNF --+> IL6		Expression	It also increases TNF alpha-induced IL-6 production and expression of adhesion molecules.	info:pmid/9988429#abs:5
TNF --+> IL6		Expression	TAK1 K72R mutant prolongs TNFa-induced NF-?B activation and enhances TNFa-induced IL-6 gene expression.	info:pmid/22406003#abs:9
TNF --+> IL6		Expression	In WI-38-40 cells, dimethyl sulfoxide was not able to suppress IL-6 production induced by TNF-alpha.	info:pmid/10362713#abs:10
TNF --+> IL6		Expression	Curcumin also inhibited the TNF-a-induced production of IL-6/IL-8 in HaCaT cells.	info:pmid/22498762#abs:12
TNF --+> IL6		Expression	However, in the resistant cells, the production of IL-1beta and IL-6 were specifically impaired in response to TNF-alpha.	info:pmid/14734475#abs:13
TNF --+> IL6		Expression	The production of IL-6 can be stimulated by monokines such as IL-1 and tumor necrosis factor (TNF).	info:pmid/1328056#abs:2
TNF --+> IL6		Expression	Local TNF then appears to act on tumor cells to stimulate production of IL-6 and LIF.	info:pmid/8770299#abs:8
TNF --+> IL6		Expression	Finally, cockroach extract also increased TNF-alpha-induced transcription from the IL-6 promoter.	info:pmid/12534547#abs:15
TNF --+> IL6		Expression	Dexamethasone (10(-6) M) suppressed both basal and IL-1- and TNF-induced IL-6 mRNA expression.	info:pmid/1714833#abs:11
TNF --+> IL6		Expression	Moreover, theophylline inhibited interleukin-6 production induced by TNF-alpha in A549 cells.	info:pmid/11770011#abs:8
TNF --+> IL6		Expression	In contrast, cellular preenrichment with 18:0, 18:1, or 18:3 had no effect on TNF-alpha-mediated production of IL-6.	info:pmid/10954018#abs:11
TNF --+> IL6		Expression	TNF-a significantly increased the expression of IL-6, IL-8, and MCP-1 in ARPE-19 cells at both the protein and mRNA levels.	info:pmid/22427564#abs:8
TNF --+> IL6		Expression	IL-6 production was significantly inhibited by the most oils (A, B, C and X), followed by TNF-alpha (oils A, B and X).	info:pmid/19090831#abs:8
TNF --+> IL6		Expression	Both basal and TNF-alpha-induced IL-6 mRNA levels were dose-dependently lowered by Medroxyprogesterone acetate.	info:pmid/10027341#abs:8
TNF --+> IL6		Expression	grape seed proanthocyanidin extract also attenuated TNF-a and IL-1ß-induced IL-6 productions (p?<?0.05).	info:pmid/21484436#abs:9
TNF --+> IL6		Expression	TNF-alpha, IL-1alpha, and IL-1beta increased IL-6 production in normal skin (p < 0.05).	info:pmid/9637162#abs:8
TNF --+> IL6		Expression	Furthermore, IL-6 expression in HTLV-1-infected cells was enhanced by stimulation with IL-1 beta or TNF-alpha.	info:pmid/1987276#abs:15
TNF --+> IL6		Expression	IL-17B significantly enhanced TNF-a-induced production of G-CSF and IL-6 in fibroblasts.	info:pmid/24056520#abs:12
TNF --+> IL6		Expression	interleukin 1 and TNF too increased IL-6 mRNA levels by a protein kinase C-independent mechanism.	info:pmid/2452159#abs:8
TNF --+> IL6		Expression	In addition, methotrexate significantly inhibited the enhancement by IL-17 of TNF-alpha-stimulated IL-6 synthesis.	info:pmid/15868610#abs:9
TNF --+> IL6		Expression	These two cytokines are tightly linked in that TNF induces production of IL-6, which again inhibits TNF gene expression.	info:pmid/12535318#abs:2
TNF --+> IL6		Expression	TNFa neutralization attenuated production of IL-6 and prostaglandin E(2) , but not that of IL-8.	info:pmid/22392593#abs:10
TNF --+> IL6		Expression	TNF-alpha (10ng/ml) increased BSP, IL-6 and COX-2 mRNA levels after 3h, reaching maximal levels at 12 h.	info:pmid/15516323#abs:5
TNF --+> IL6		Expression	TNF-alpha stimulated the expression of IL-6 messenger RNA , which was detected after 15 min, reaching a maximum at 1 h.	info:pmid/10873159#abs:5
TNF --+> IL6		Expression	TNF-a increased IL-6 mRNA expression and stimulated release of IL-6 in a concentration- and time-dependent manner.	info:pmid/21191629#abs:7
TNF --+> IL6		Expression	TNF-alpha (0.1 to 100 ng/ml) stimulated a dose-dependent increase in IL-6 production in both renal cell types.	info:pmid/10504489#abs:8
TNF --+> IL6		Expression	In this study, we showed that endogenous Y14 positively regulated TNF-a-induced IL-6 expression in HeLa cells.	info:pmid/23817415#abs:2
TNF --+> IL6		Expression	Increasing concentrations of TNF slightly elevated the background levels of IL6 expression as compared to non-induced cells.	info:pmid/1318227#abs:2
TNF --+> IL6		Expression	Recombinant IL-1, tumour necrosis factor-a and IL-6 mediated the synergistic IL-6 production.	info:pmid/20158569#abs:6
TNF --+> IL6		Expression	Additionally, the levels of IL-6 and IL-8 mRNA induced by TNF-a were significantly suppressed by the addition of cinobufocini.	info:pmid/22267101#abs:9
TNF --+> IL6		Expression	In addition, the production of IL-6 was also shown to be stimulated by rhIL-1 alpha or recombinant human tumor necrosis factor alpha.	info:pmid/2810294#abs:4
TNF --+> IL6		Expression	The induction of IL-6 transcripts by TNF-alpha and lymphotoxin was not inhibited by the isoquinoline sulfonamide derivative H7.	info:pmid/2226778#abs:5
TNF --+> IL6		Expression	TNF-a-induced IL-6 production was measured by ELISA and effects on related signaling pathways were investigated by immunoblot analysis.	info:pmid/20953204#abs:2
TNF --+> IL6		Expression	In the present study, we investigated the effect of Wnt3a on TNF-a-stimulated IL-6 synthesis in these cells.	info:pmid/20732383#abs:3
TNF --+> IL6		Expression	Interestingly, TNF-alpha sequestration alone significantly decreased myocardial IL-1beta and IL-6 production.	info:pmid/14752292#abs:6
TNF --+> IL6		Expression	TNF-alpha also increased the mRNA levels of interleukin-6 (IL-6) and intercellular adhesion molecule-1 (ICAM-1).	info:pmid/9718198#abs:10
TNF --+> IL6		Expression	Finally, the addition of TNF-alpha significantly increased IL-6 protein production, which was suppressed by the addition of pitavastatin.	info:pmid/16595893#abs:8
TNF --+> IL6		Expression	Finally, the addition of TNF-alpha significantly increased IL-6 protein production, which was suppressed by the addition of pitavastatin.	info:pmid/17390058#abs:6
TNF --+> IL6		Expression	Similarly, Interleukin-1 and TNF alpha affect granulosa cell steroidogenesis and IL-6 production.	info:pmid/8739203#abs:6
TNF --+> IL6		Expression	Injection of tumor necrosis factor elevated serum IL-6 levels and reduced adipose tissue LPL activity by 70%.	info:pmid/1638523#abs:3
TNF --+> IL6		Expression	High-dose TNF-alpha (> or = 200 U/ml) has less effect and even sometimes resulted in lowering of both LAK activity and IL-6 production below control levels.	info:pmid/8346413#abs:2
TNF --+> IL6		Expression	Recombinant TNF-alpha and lipopolysaccharide synergistically up-regulated IL-6 production in adipocytes.	info:pmid/18070744#abs:9
TNF --+> IL6		Expression	In contrast, no difference in lipopolysaccharide- or TNF-alpha-induced production of interleukin-6 was found.	info:pmid/14572152#abs:5
TNF --+> IL6		Expression	The synergistic effect of VIP on the TNF-alpha-induced IL-6 synthesis was concentration-dependent in the range between 1 and 70 nM.	info:pmid/20372827#abs:4
TNF --+> IL6		Expression	Accordingly, the TNF-alpha-dependent increase in IL-6 messenger RNA and in secretion of the protein was prevented by the treatment with NAC.	info:pmid/9528954#abs:7
TNF --+> IL6		Expression	Previous studies from our laboratory have shown that TNF induces IL-6 mRNA expression in cultured skeletal muscle cells.	info:pmid/11853880#abs:3
TNF --+> IL6		Expression	Both tumor necrosis factor-alpha and -beta also augmented interleukin-6 production, but less potently than interleukin-1.	info:pmid/1812993#abs:4
TNF --+> IL6		Expression	In contrast, overexpression of 11 beta-HSD1 further augmented TNF-alpha-induced iNOS, IL-6, and MCP-1 expression.	info:pmid/19776225#abs:6
TNF --+> IL6		Expression	We conclude that TNF alpha can regulate both growth hormone and IL-6 synthesis in dispersed ovine pituitary cells.	info:pmid/1639212#abs:8
TNF --+> IL6		Expression	We have found that corticosteroids do not act at the transcriptional level to reduce TNF-alpha-induced IL-6 gene expression.	info:pmid/18314542#abs:4
TNF --+> IL6		Expression	Although TNF-alpha stimulated IL-6 production by HGF, > 10-fold-larger amounts were induced with IL-1alpha and IL-1beta.	info:pmid/9453616#abs:8
TNF --+> IL6		Expression	Tumor necrosis factor-alpha increased the expression of IL-6 messenger RNA in endometriotic cells in a dose-dependent manner.	info:pmid/10685516#abs:11
TNF --+> IL6		Expression	Lipopolysaccharide, tumor necrosis factor-alpha, IL-1 alpha, IL-6, and serum withdrawal induced iSC cell IL-6 mRNA.	info:pmid/7830079#abs:5
TNF --+> IL6		Expression	Interleukin 6 level was elevated in 11 (79%), interleukin 8 in 10 (71%), and tumor necrosis factor in 2 (14%) of the 14 patients.	info:pmid/9124973#abs:4
TNF --+> IL6		Expression	The effect of apigenin on the TNF-alpha-induced production of IL-6 and nitric oxide in osteoblasts was examined.	info:pmid/17416199#abs:7
TNF --+> IL6		Expression	It is well known that TNF-alpha induces IL-6 production from synovial cells as well as their proliferation.	info:pmid/10653854#abs:2
TNF --+> IL6		Expression	Recombinant human IL-1 alpha, IL-1 beta and TNF-alpha augmented production of IL-6 in human myeloma cells.	info:pmid/2346722#abs:2
TNF --+> IL6		Expression	In the presence of lipopolysaccharide, TNF-alpha lowered IL-6 production, which was further reduced upon addition of IL-1beta.	info:pmid/12873439#abs:11
TNF --+> IL6		Expression	In contrast, a neutralizing anti-interleukin-1 receptor antibody had no effect on basal, TNF- or PTH-stimulated IL-6 production.	info:pmid/8199531#abs:6
TNF --+> IL6		Expression	The production of IL-6 in the fibroblast cultures was stimulated by TNF-alpha (0.01-10 nm/ml medium) in a dose-dependent way.	info:pmid/10552211#abs:4
TNF --+> IL6		Expression	Taken together, our results show that TNFalpha and PTH utilize distinct mechanisms to induce IL-6 and RANKL expression with markedly different kinetics.	info:pmid/16316790#abs:14
TNF --+> IL6		Expression	TNF-alpha furthermore strongly enhanced expression and/or synthesis of other inflammatory molecules, namely IL-6 and cyclooxygenase-2.	info:pmid/18187550#abs:10
TNF --+> IL6		Expression	The addition of plasma membrane enhanced TNF-alpha-induced mesangial IL-6 production by approximately 4-fold.	info:pmid/10438958#abs:11
TNF --+> IL6		Expression	In both cell lines, IL-6 production was profoundly stimulated by treatment with IL-1beta and less so with TNF-alpha.	info:pmid/12745542#abs:11
TNF --+> IL6		Expression	The difference in the signaling was further evident from our observation that TNF induced the expression of interleukin-6 but anti-Fas did not.	info:pmid/7538467#abs:6
TNF --+> IL6		Expression	The inductions of interleukin-1 beta and tumor necrosis factor-alpha mRNAs were later and more sustained than that of interleukin-6 mRNA.	info:pmid/7623140#abs:8
TNF --+> IL6		Expression	Both TNF alpha and IL-1 beta may be involved in the regulation of gastrointestinal IL-6 production during endotoxemia.	info:pmid/9695734#abs:13
TNF --+> IL6		MolTransport	In addition, IL-6 secretion by HCs was markedly augmented by TNF.	info:pmid/8227350#abs:9
TNF --+> IL6		MolTransport	TNF alpha also stimulated release of IL-6 by these cells.	info:pmid/11109968#abs:7
TNF --+> IL6		MolTransport	The TNF-alpha-induced secretion of IL-6 was inhibited by dexamethasone.	info:pmid/10833370#abs:7
TNF --+> IL6		MolTransport	IL-6 secretion was diminished for 25% in presence of anti-TNF mAb.	info:pmid/1873355#abs:6
TNF --+> IL6		MolTransport	TNF-a increased the secretion of lipase, interleukin-1ß, and IL-6.	info:pmid/22954523#abs:9
TNF --+> IL6		MolTransport	Activation of Rho kinase was required for JNK-dependent IL-6 secretion induced by TNF-alpha.	info:pmid/18097057#abs:9
TNF --+> IL6		MolTransport	Somatostatin dose-dependently inhibited the TNF-alpha-induced IL-6 secretion.	info:pmid/12060857#abs:6
TNF --+> IL6		MolTransport	Loss of PTPN2 potentiated TNFa-induced secretion of interleukin 6 (IL-6) and IL-8.	info:pmid/21115548#abs:13
TNF --+> IL6		MolTransport	Furthermore, naringin suppressed TNF-alpha-mediated release of interleukin-6 and -8 (IL-6 and IL-8).	info:pmid/19810018#abs:5
TNF --+> IL6		MolTransport	It was shown that static magnetic fields inhibited TNF-alpha-dependent IL-6 secretion.	info:pmid/23285697#abs:8
TNF --+> IL6		MolTransport	The secretion of IL-6 was greatly increased by TNF-alpha; the increase was both time- and dose-dependent.	info:pmid/7890313#abs:7
TNF --+> IL6		MolTransport	Endotoxin, TNF, and dust stimulated the release of IL-6 and IL-8 in a time-dependent manner.	info:pmid/20388003#abs:7
TNF --+> IL6		MolTransport	Furthermore, TNF-alpha increased the secretion of other proinflammatory cytokines such as IL-6.	info:pmid/19567513#abs:10
TNF --+> IL6		MolTransport	The present study investigated the mechanism of TNF-alpha-induced IL-6 release in more detail than has previously been reported.	info:pmid/20205746#abs:3
TNF --+> IL6		MolTransport	As expected, stimulation with Pam3CSK4 or TNFa alone induced significant IL-6 and IL-8 release.	info:pmid/22245999#abs:5
TNF --+> IL6		MolTransport	Further, IkappaB-alphaM suppressed TNF-alpha-stimulated release of interleukin-6 and -8 (IL-6 and IL-8).	info:pmid/11728452#abs:5
TNF --+> IL6		MolTransport	IL-6 secretion was rapidly induced by IL-17, IL-1beta, and TNF-alpha.	info:pmid/11777983#abs:6
TNF --+> IL6		MolTransport	IL-6 secretion is stimulated in a dose-dependent manner by IL-1 alpha, TNF-alpha, and PDGF.	info:pmid/1323220#abs:5
TNF --+> IL6		MolTransport	Exposure to TNF-alpha for 24 h increased PAI-1 and IL-6 secretion and decreased adiponectin secretion.	info:pmid/17967414#abs:4
TNF --+> IL6		MolTransport	The secretion of IL-6, IL-8, GMCSF, and MCP-1 by TNF-alpha is blocked by TNF binding protein.	info:pmid/18252806#abs:9
TNF --+> IL6		MolTransport	TNF-alpha-mediated IL-6, IL-8, and G-CSF secretion was concentration dependent and specific.	info:pmid/7694480#abs:5
TNF --+> IL6		MolTransport	The secretion of IL-6 could also be induced by interleukin -1 beta and tumor necrosis factor (TNF-alpha).	info:pmid/2290028#abs:6
TNF --+> IL6		MolTransport	Incubation with TNF-alpha increased release of IL-6 from vascular smooth muscle cell 18-fold over basal.	info:pmid/12591236#abs:12
TNF --+> IL6		MolTransport	Stimulating HMC-1 cells by both IL-1 and TNF-alpha results in synergistic secretion of IL-6.	info:pmid/14568962#abs:5
TNF --+> IL6		MolTransport	Furthermore, addition of TNF-alpha to glomerular mesangial cells induces IL-6 secretion.	info:pmid/9325018#abs:9
TNF --+> IL6		MolTransport	Stimulation with combinations of IL-1 beta and TNF alpha resulted in additive increases in IL-6 release.	info:pmid/8433563#abs:7
TNF --+> IL6		MolTransport	Its in vivo effect on C3 secretion might be secondary to the TNF-alpha-induced release of IL-1 and/or IL-6.	info:pmid/1386144#abs:7
TNF --+> IL6		MolTransport	Furthermore, incubation of PC-3 cells with an anti-TNF-a antibody blocked the capsaicin-induced IL-6 secretion.	info:pmid/21474332#abs:5
TNF --+> IL6		MolTransport	TNFa potentiated the IL-6 release stimulated by a wide range of concentration of IL-lß (0.01-100 ng/mL) and ACTH (0.1-100 nM).	info:pmid/21153161#abs:8
TNF --+> IL6		MolTransport	An important interaction with TNF-alpha was found because TNF-alpha markedly increased IL-6 mRNA and protein secretion.	info:pmid/12952969#abs:8
TNF --+> IL6		MolTransport	Rapamycin significantly enhanced TNF-a-induced IL-6 and IL-8 secretion from orbital fibroblasts.	info:pmid/23281820#abs:5
TNF --+> IL6		MolTransport	Both IL-1beta and TNFalpha stimulated IL-6 and prostaglandin E2 release from the osteoblast-like cells.	info:pmid/9393919#abs:9
TNF --+> IL6		MolTransport	Spontaneous IL-6 protein release was enhanced in the presence of TNF (100 U/ml and 250 U/ml) by CLL cells at 48 hours of culture 143.6% and 172% (p < 0.05, n = 6).	info:pmid/8724532#abs:7
TNF --+> IL6		MolTransport	Tumour necrosis factor-alpha (TNF-alpha) was found to enhance both IL-6 mRNA expression and protein secretion by the IEC-6 cells.	info:pmid/7590883#abs:4
TNF --+> IL6		MolTransport	Wnt3a, which alone did not affect the IL-6 levels, significantly suppressed the TNF-a-stimulated IL-6 release.	info:pmid/20732383#abs:4
TNF --+> IL6		MolTransport	Rather, corticosteroids inhibit TNF-alpha-induced IL-6 secretion by reducing the stability of the IL-6 mRNA transcript.	info:pmid/18314542#abs:5
TNF --+> IL6		MolTransport	Likewise, treatment of the Caco-2 cells with the same antibody suppressed tumour necrosis factor-alpha-stimulated IL-6 secretion.	info:pmid/12562329#abs:6
TNF --+> IL6		MolTransport	In addition, IL-1beta and a combination of both TNF-alpha and IL-1beta stimulate the release of IL-6 by microglia.	info:pmid/15467307#abs:9
TNF --+> IL6		MolTransport	Blocking the increases in IL-6 transcription completely eliminates IL-6 secretion induced during the early phases of stimulation by either PTH or TNFalpha.	info:pmid/16316790#abs:11
TNF --+> IL6		MolTransport	In this study, TNF-alpha stimulated NF-kappaB binding affinity as well as p38 MAP kinase activation, leading to the release of IL-6.	info:pmid/11165942#abs:5
TNF --+> IL6		MolTransport	In stromal cells, IL-6 secretion increased 2-10-fold if stimulated with 10 ng/ml recombinant IL-1beta or TNFalpha (P < 0.05).	info:pmid/12468642#abs:9
TNF --+> IL6		MolTransport	LPS, lipid A, and TNF increased IL6 release modestly (5 to 20-fold), while recombinant IL1s stimulated this process 100 to 400-fold.	info:pmid/2788520#abs:4
TNF --+> IL6		MolTransport	Tumor necrosis factor alpha (TNF-alpha)-induced IL-6 secretion in bone marrow stromal cells is also inhibited by VX-745.	info:pmid/12393542#abs:3
TNF --+> IL6		MolTransport	In rabbit synovial cells Triazolodiazepine also reduced IL-6 release induced by IL-1 and tumour necrosis factor.	info:pmid/18475629#abs:7
TNF --+> IL6		MolTransport	caffeic acid phenethyl ester can inhibit IL-6 secretion induced by TNF-alpha in PC-3 cells and thus suppress STAT3 translocation.	info:pmid/23862224#abs:7
TNF --+> IL6		MolTransport	However, the detailed mechanisms involved in signaling pathways by which TNF a promotes IL-6 secretion from myeloma cells are largely unknown.	info:pmid/24151609#abs:4
TNF --+> IL6		MolTransport	Third, TNF stimulates ACTH synthesis in AtT-20 cells, while TNF increases immunoreactive interleukin -6 release from TtT/GF cells.	info:pmid/9203532#abs:8
TNF --+> IL6		MolTransport	The effects of selective blockers of mitogen-activated protein kinase pathways on TNF-a-induced IL-6 expression and release were determined.	info:pmid/21191629#abs:6
TNF --+> IL6		MolTransport	Thus, by stimulating both p38 and NF-kappaB, Tak1-activating cytokines, like TNF-alpha, can induce IL-6 expression and release.	info:pmid/10781614#abs:8
TNF --+> IL6		MolTransport	IL-1beta- and TNF-alpha-induced IL-8 and IL-6 secretion was significantly decreased after the first and second leukocytapheresis treatments.	info:pmid/15622478#abs:7
TNF --+> IL6		MolTransport	In contrast, PD98059, a p42/44 inhibitor, reduced ICAM-1 expression by 50% but had no effect on TNF alpha-induced RANTES or IL-6 secretion.	info:pmid/11562425#abs:4
TNF --+> IL6		MolTransport	More importantly, such calcium-mobilizing agents significantly enhanced TNF-alpha-induced IL-6 secretion while RANTES secretion was abrogated.	info:pmid/16228299#abs:4
TNF --+> IL6		MolTransport	Successive daily exposure to TNF alpha or IL-1 alpha caused a further stepwise diminution of IL-6 secretion.(ABSTRACT TRUNCATED AT 250 WORDS)	info:pmid/2067355#abs:6
TNF --+> IL6		MolTransport	alveolar type II epithelial cells cell release of IL-6 depended on autocrine effects of TNF-alpha (p < 0.006, 24 h).	info:pmid/17182585#abs:7
TNF --+> IL6		MolTransport	Although IL-6 release during septic shock is partly dependent on TNF, in vitro trigger mechanisms for IL-6 and TNF differ remarkably.	info:pmid/2237286#abs:13
TNF --+> IL6		MolTransport	TNF-alpha stimulated the release of GM-CSF, IL-6 and IL-8 and, combined with IL-1 alpha, cytokine production was enhanced synergistically.	info:pmid/8004813#abs:7
TNF --+> IL6		MolTransport	Therefore, we investigated the involvement of Rho-kinase in the TNF-alpha-induced IL-6 release from rat C6 glioma cells.	info:pmid/19427347#abs:9
TNF --+> IL6		MolTransport	PDGF-BB and TNF-a induced IL-6 secretion by lung fibroblasts and this was inhibited by Dimethylfumarate in a dose-dependent manner.	info:pmid/21136335#abs:10
TNF --+> IL6		MolTransport	TNF-a stimulation also induced IL-6 secretion in OA fibroblast-like synoviocytes; however, the Hes-1 level remained unaffected.	info:pmid/22190977#abs:5
TNF --+> IL6		MolTransport	The secretion of IL-6 can be stimulated by interleukin-1 , tumour necrosis factor-alpha (TNF), serum, TSH and agents which increase intracellular cyclic AMP levels.	info:pmid/9368513#abs:2
TNF --+> IL6		MolTransport	TNF-alpha was also able to stimulate IL-6, IL-8, M-CSF, GM-CSF, and G-CSF synthesis and secretion, but was generally less potent than IL-1 beta.	info:pmid/1382099#abs:5
TNF --+> IL6		MolTransport	The tumor necrosis factor- alpha (TNF-alpha)-induced release of interleukin-6 (IL-6) and IL-8 was significantly inhibited by the application of Small interfering RNA.p65.	info:pmid/15989427#abs:4
TNF --+> IL6		MolTransport	In addition, treatment of endometriotic stromal cells with curcumin markedly inhibited TNF-a-induced secretion of IL-6, IL-8 and MCP-1.	info:pmid/22183741#abs:7
TNF --+> IL6		MolTransport	The combination of IFN-? and TNF-a induced a strong secretion of IL-6 and CCL2 in systemic sclerosis fibroblasts but not in controls.	info:pmid/22422499#abs:6
TNF --+> IL6		MolTransport	LTa and TNFa were potent to induce secretion of IL-6, IL-8 and metalloproteinase 3 in fibroblast-like synoviocytes.	info:pmid/21111629#abs:10
TNF --+> IL6		MolTransport	Topical treatment with tumour necrosis factor (TNF) increased IL-6 release and strongly reduced epidermal thickness accompanied by severe parakeratosis.	info:pmid/21639680#abs:9
TNF --+> IL6		MolTransport	In contrast, both IL-1beta and TNFalpha highly induced IL-6 secretion in chorion-derived cells, demonstrating the overall responsiveness of these cells to these stimuli.	info:pmid/17005253#abs:6
TNF --+> IL6		MolTransport	Medroxyprogesterone acetate (10-1000 nM) dose-dependently decreased basal IL-6 secretion into medium, and also suppressed tumour necrosis factor (TNF-alpha)-induced IL-6 secretion.	info:pmid/10027341#abs:7
TNF --+> IL6		MolTransport	TNF-alpha and IL-1beta are early regulators of the immune response and both induce the release of secondary cytokines, such as IL-6 and IL-8.	info:pmid/16175346#abs:11
TNF --+> IL6		MolTransport	These data indicate that TNF-alpha is important for both LAK development and IL-6 secretion in PBL, and that IL-6 is the proximate mediator in TNF-alpha regulation of these cytotoxic cell functions.	info:pmid/8346413#abs:11
TNF --+> IL6		MolTransport	The IL-6 secretion by skin explants was significantly enhanced either by tumor necrosis factor or interleukin-1, while it was inhibited by corticosteroids.	info:pmid/8069430#abs:7
TNF --+> IL6		MolTransport	TNF-alpha-induced IL-8 secretion was also significantly decreased after apheresis, but there was no significant difference in TNF-alpha-induced IL-6 secretion (P = 0.052).	info:pmid/15828923#abs:8
TNF --+> IL6		MolTransport	In endothelial cells, incubation with acetylated LDL , oxidized LDL or tumor necrosis factor-alpha (TNF-alpha), increased the release of IL-6 from 50% to 100%.	info:pmid/20347984#abs:3
TNF --+> IL6		MolTransport	Furthermore, TNF-alpha-induced secretion of IL-6, IL-8, EGF, HGF, TGF-alpha, epiregulin, and amphiregulin were compared among these keratinocytes.	info:pmid/20161853#abs:4
TNF --+> IL6		MolTransport	The levels of IL-6 release and IL-6 mRNA stimulated by TNF-a in MC3T3-E1 cells transfected with HSP27 was significantly higher than those in the control cells.	info:pmid/21811758#abs:4
TNF --+> IL6		MolTransport	Interleukin-6 secretion was remarkably stimulated by tumor necrosis factor-alpha, interleukin-1 beta, and IL-4, and was also influenced by a combination of epidermal growth factor and bromocriptine.	info:pmid/8057147#abs:5
TNF --+> IL6		MolTransport	LPS, IL-1 alpha, and TNF-alpha strongly enhanced the release of IL-6 by RCC cells, but only marginally affected IL-10 production in colon-carcinoma cells.	info:pmid/8344757#abs:10
TNF --+> IL6		MolTransport	Furthermore, eicosapentaenoic acid inhibited TNF-a-mediated transcription and secretion of interleukin -6, a key target gene of TNF-mediated nuclear factor-?B transcriptional activity.	info:pmid/22305406#abs:7
TNF --+> IL6		MolTransport	Although IL-27 did not alter the basal IL-6 secretion from bronchial epithelial cells, it could significantly augment TNF-alpha-induced IL-6 release.	info:pmid/20301193#abs:6
TNF --+> IL6		MolTransport	Our findings suggest that elevated plasma levels of TNF-alpha might enhance lipopolysaccharide-stimulated IL-6 release from circulating monocytes.	info:pmid/15102517#abs:10
TNF --+> IL6		MolTransport	IL-6 release into the medium was increased >50-fold over 24 h with LPS and TNFalpha, while MCP-1 release was increased 23- and 40-fold by TNFalpha and LPS, respectively.	info:pmid/20473515#abs:7
TNF --+> IL6		MolTransport	Both OA-NO(2) and LNO(2) prevented TNFalpha-stimulated release of the cytokines, IL-6, IL-8, IL-12/p40, IFNgamma, MCP-1, and IP-10, and inhibited NF-kappaB activation.	info:pmid/19607809#abs:3
TNF --+> IL6		MolTransport	HA1004 at 10 microM did not significantly affect the IL-1beta- and TNF-alpha-induced IL-6 secretion, suggesting that cAMP and protein kinase A are not sufficient to stimulate this process.	info:pmid/9576614#abs:4
TNF --+> IL6		MolTransport	These results suggest that trophoblast-derived TNF alpha induced IL-6 release and then activated the IL-6-R system in trophoblasts to release hCG.	info:pmid/1727819#abs:8
TNF --+> IL6		MolTransport	Incubation of colonic fibroblasts/myofibroblasts with IL-1, LPS, TNF and PMA induced secretion of IL-6, IL-8, M-CSF and GM-CSF.	info:pmid/11336164#abs:6
TNF --+> IL6		MolTransport	This study strongly suggests that these pathways about TNF-alpha/IFN-gamma or LPS/IFN-gamma-activated IL-6 release can be primarily dissociated in primary neonatal cardiomyocytes.	info:pmid/12760489#abs:6
TNF --+> IL6		MolTransport	TNF induced the secretion of interleukin 6 in these cells, additionally showing that functional TNF signaling in these cells indeed takes place, but does not lead to cell lysis under normal conditions.	info:pmid/1849793#abs:8
TNF --+> IL6		MolTransport	This inhibitory activity of IL-17 (IC50=0.2 ng/ml) was 6-fold more potent than its stimulatory activity on TNF-alpha-induced IL-6 secretion (ED50=1.2 ng/ml), measured in the same cells.	info:pmid/15975820#abs:3
TNF --+> IL6		MolTransport	TNF-alpha (1-10 ng/ml) dose-dependently increased interleukin -6 and plasminogen activator inhibitor-1 (PAI-1) secretion from 3T3-L1 adipocytes, while decreased adiponectin secretion.	info:pmid/16952378#abs:6
TNF --+> IL6		MolTransport	The abilities of recombinant human interleukin 1 beta and tumour necrosis factor alpha to induce release of GnRH and interleukin 6 from primary culture of rat hypothalamic cells were examined.	info:pmid/2239094#abs:1
TNF --+> IL6		MolTransport	Tumor necrosis factor-alpha, although ineffective alone, increased interleukin-1beta-induced interleukin-6 release in a concentration-dependent manner when co-incubated with interleukin-1betafor 18 hr.	info:pmid/10712813#abs:6
TNF --+> IL6		MolTransport	The adipokine secretion pattern largely paralleled cellular mRNA levels; IL-6 (transiently), MCP-1, NGF and VEGF release were stimulated by TNF-alpha, with an accelerating rate of MCP-1 secretion over 24 h.	info:pmid/16586095#abs:8
TNF --+> IL6		MolTransport	Uroepithelial cells also respond to stimulation by cytokines; IL-1alpha and TNFalpha induce the secretion of IL-6 and IL-8 and the upregulation of mRNAs for IL-1alpha, IL-1beta, IL-6 and IL-8.	info:pmid/18611594#abs:9
TNF --+> IL6		MolTransport	Scabies inhibited the IL-1alpha and IL-1beta-induced secretion of IL-6, while a combination of scabies and histamine or LTB4 reduced the TNFalpha-induced secretion of IL-6.	info:pmid/19523846#abs:5
TNF --+> IL6		MolTransport	Interleukin-1beta, (100 pmol/L), tumor necrosis factor-alpha (1 nmol/L), and lipopolysaccharide (1 microg/mL) each increased the release of IL-6, IL-8, and monocyte chemoattractant protein-1 by MaMi cells.	info:pmid/9740146#abs:9
TNF --+> IL6		MolTransport	IL-6 gene expression and IL-6 secretion by A549 cells was induced by IL-1 beta, TNF alpha, and by human alveolar macrophages and THP1 cells conditioned media.	info:pmid/8040328#abs:5
TNF --+> IL6		MolTransport	Analyzing functional properties of cells directly adhered to biomaterial revealed nonproliferative cells, which were capable of inflammatory stimulation in terms of TNF-induced increase in interleukin-6 secretion and adhesion of inflammatory cells.	info:pmid/18615474#abs:5
TNF --+> IL6		MolTransport	Only adult bone marrow stem cells' secretion of IL-6 decreased with NFkB and IKK inhibition when stimulated with TNF (p<0.05) differing only when TNF-stimulated neonatal BMSCs were inhibited with IKK.	info:pmid/18621544#abs:9
TNF --+> IL6		MolTransport	Treatment of retinal pigment epithelial cells with lipopolysaccharide or recombinant tumor necrosis factor alpha, interleukin-1, or IFN-gamma resulted in a significant level of secretion of IL-6.	info:pmid/8556503#abs:5
TNF --+> IL6		MolTransport	Reverse transcriptase/polymerase chain reaction and ribonuclease protection assays suggested that these opposite effects of increased [cyclic adenosine monophosphate](i) on TNF-alpha- induced IL-6 and RANTES secretion may occur at the transcriptional level.	info:pmid/11104733#abs:7
KNG1 --+> BDKRB2		Expression	Bradykinin increased bradykinin B2 receptor expression in HBAFb.	info:pmid/23588115#abs:5
KNG1 --+> BDKRB2		Expression	Bradykinin up-regulates B(2) receptor expression (P<0.05) and stimulate IL-8 release (P<0.001) in BEAS-2B cells.	info:pmid/22935637#abs:5
KNG1 --+> BDKRB2		Expression	In addition, bradykinin up-regulates the production of neurotrophic factors such as nerve growth factor (NGF) via B(2) receptors in astrocytes.	info:pmid/17669557#abs:6
KNG1 --+> BDKRB2		Expression	C6 tumor with highest B2 receptor expression was most responsive to bradykinin, while RG2 and 9L tumors with lower B2 receptor expression level were less sensitive to bradykinin with regard to BTB permeability.	info:pmid/11428519#abs:8
KNG1 --+> BDKRB2		Expression	These findings suggest that bradykinin increased both IL-6 and PGE(2) synthesis in osteoblastic cells via B2R and that phospholipase C, IP(3)-induced [Ca(2+)]i, MEK, and MAPKs were involved in the signal transduction in these cells.	info:pmid/15345332#abs:8
KNG1 --+> BDKRB2		Expression	In conclusion, this study shows that bradykinin upregulates IL-1beta- and TNFalpha-stimulated IL-8 production via bradykinin B2 receptor and that protein kinase C signal pathway seems to be involved in the upregulation of the cytokine-induced IL-8 production in gingival fibroblasts.	info:pmid/15664665#abs:8
KNG1 --+> BDKRB2		Expression	bradykinin treatment also decreased interleukin-1ß enhancement of bradykinin B2 receptor mRNA ( D).	info:pmid/18467203#body:131
KNG1 --+> BDKRB2		Expression	In contast, the expression of bradykinin type 2 receptor was down-regulated by the application of bradykinin.	info:pmid/12551746#body:99
KNG1 --+> BDKRB2		Expression	bradykinin-induced transactivation of kinase insert domain-containing receptor/fetal liver kinase-1 through B2 receptor.	info:pmid/12654712#body:129
KNG1 --+> BDKRB2		Expression	In the present study, stimulation of eosinophils with the B2 agonist bradykinin also resulted in increased expression of B2R.	info:pmid/19038786#body:232
KNG1 --+> BDKRB2		Expression	Icatibant (Hoe 140; D-Arg[Hyp 3, Thi 5, D-Tic 7, Oic 8]-bradykinin) is a "second generation" peptide antagonist of the bradykinin B 2 receptor with nanomolar affinity ( ).	info:pmid/17026984#body:1
KNG1 --+> BDKRB2		Expression	Stimulation with 10 µM bradykinin or 10 µM Lys-des[Arg9]-bradykinin increased the expression of B1R and B2R mRNA and protein in a time-dependent maner.	info:pmid/17327486#body:141
KNG1 --+> BDKRB2		Expression	However, the expression of both B1R and B2R was markedly up-regulated in activated microglia after treatment with bradykinin for 24h or upon lipopolysaccharide exposure ( ).	info:pmid/23274649#body:150
KNG1 --+> BDKRB2		Expression	Bradykinin is activated by kallikrein and mediates these and other nephroprotective effects through the bradykinin-2 receptor, expression of which is well documented at least on mesangial cells.	info:pmid/20658438#cont:152
KNG1 --+> BDKRB2		Expression	In a previous study bradykinin-induced interleukin 8 production due to B2R stimulation in lung fibroblasts is in part dependent on the activation of ERK1/2 and p38 MAPK-pathway.23	info:pmid/23739138#cont:245
KNG1 --+> BDKRB2		Expression	Bradykinin-induced IL-6 expression through bradykinin B2 receptor, phospholipase C, protein kinase Cdelta and NF-kappaB pathway in human synovial fibroblasts.	info:pmid/18621420#title:1
KNG1 --+> BDKRB2		Expression	We found that long-term exposure to Bradykinin induced the transient expression of COX-2 mRNA and protein via B2 receptor, which was responsible for the production and release of prostaglandin E2 in dorsal root ganglion cells.	info:pmid/16580130#body:13
KNG1 --+> BDKRB2		Expression	On the other hand, low doses of bradykinin elicit nitric oxide production via B 2 receptor, thereby preventing postischemic leukocyte adhesion, leukocyte emigration and attenuates microvascular barrier disruption ( ).	info:pmid/16446176#body:67
KNG1 --+> BDKRB2		Expression	FACS analysis with APC-conjugated M1 FLAG antibodies revealed that bradykinin and desArg10kallidin treatment of these cells for 30 min at 37°C led to a 44% decrease and a 16% increase in the amount of B2R and B1R available at the cell surface, respectively (Fig. 1B).	info:pmid/17110500#body:166
KNG1 --+> BDKRB2		Expression	In conclusion, we found that Bradykinin induces the stimulation of PKC, PI3K/Akt, and COX-2 expression via B1R and B2R, which is linked to an increase in glutamate transporter activity in a human Retinal pigment epithelial cells.	info:pmid/18948121#body:165
KNG1 --+> BDKRB2		Expression	It has been reported that in differentiated NG cells Bt 2cAMP decreases the total amount of 5-HT 3 receptor mRNA [two splice variants of the 5-HT 3 receptor (5-HT 3-R-A L and 5-HT 3-R-A S) mRNA] and increases the ratio 5-HT 3-R-A S mRNA/5-HT 3-R-A L mRNA , and that bradykinin B2 receptor gene expression is up-regulated by cAMP, bradykinin and phorbol esters .	info:pmid/16876315#body:40
KNG1 --+> BDKRB2		Expression	Moreover, this neuropathic pain model is also associated with increases in des-Arg 9-bradykinin- and bradykinin-induced overt nociception and enhancement of kinin B 1 and B 2 receptor protein expression in the ipsilateral L4-L6 spinal nerves and hind paw skin at a time point when heat hyperalgesia and both cold and tactile allodynia are fully established (Day 12).	info:pmid/17555775#body:109
KNG1 --+> BDKRB2		DirectRegulation	bradykinin exerts its effects by binding to B(2) receptors.	info:pmid/21175583#abs:2
KNG1 --+> BDKRB2		DirectRegulation	We propose a parallel orientation of the side chains for Arg1 and Arg9 in bradykinin that is bound to B2R.	info:pmid/18803210#abs:4
KNG1 --+> BDKRB2		DirectRegulation	The B2 receptor bound bradykinin with high affinity and mobilized Ca2+.	info:pmid/9581559#abs:3
KNG1 --+> BDKRB2		DirectRegulation	The binding of bradykinin to B2 receptor triggers the internalization of the agonist-receptor complex.	info:pmid/10212257#abs:1
KNG1 --+> BDKRB2		DirectRegulation	Further, B-9972 and compound 47a, unlike bradykinin, efficiently down-regulated bradykinin B(2) receptors.	info:pmid/19785654#abs:9
KNG1 --+> BDKRB2		DirectRegulation	Bradykinin promotes neuronal damage and brain edema through the activation of the B(2) receptor.	info:pmid/12922942#abs:2
KNG1 --+> BDKRB2		DirectRegulation	Bradykinin is locally incorporated and can associate with B(2)-receptors repeatedly when kinin breakdown is inhibited.	info:pmid/12540521#abs:12
KNG1 --+> BDKRB2		DirectRegulation	Bradykinin induces activation of phospholipase D via B(2) receptors in neuronal cells.	info:pmid/12088949#abs:1
KNG1 --+> BDKRB2		DirectRegulation	Bradykinin is a potent inflammatory mediator, which can release other inflammatory mediators by interacting with bradykinin B1 and B2 receptors.	info:pmid/8856176#abs:1
KNG1 --+> BDKRB2		DirectRegulation	Endocytosis of the bradykinin-stimulated B(2) receptors is parallel to the transport and subsequent degradation of the ligand.	info:pmid/21756898#abs:1
KNG1 --+> BDKRB2		DirectRegulation	Liberated bradykinin stimulates the endothelial cell bradykinin B2 receptor to form nitric oxide.	info:pmid/11247797#abs:8
KNG1 --+> BDKRB2		DirectRegulation	ACE-I (captopril, enalaprilat) were unable to prevent B2 receptor desensitisation induced by bradykinin (1 microM).	info:pmid/11934258#abs:6
KNG1 --+> BDKRB2		DirectRegulation	Otherwise, bradykinin increases Ca2+ efflux from the cells through the stimulation of the bradykinin-B2 receptor.	info:pmid/10408151#abs:10
KNG1 --+> BDKRB2		DirectRegulation	Both thrombin and The PAR1 agonist hexapeptide modified activation and phosphorylation of the B2R induced by Bradykinin.	info:pmid/16183725#abs:10
KNG1 --+> BDKRB2		DirectRegulation	The spectroscopic data obtained from this study are compared to recently proposed computational models of the conformation of bradykinin bound to the B2 receptor.	info:pmid/9119014#abs:9
KNG1 --+> BDKRB2		DirectRegulation	bradykinin suppresses the ET-1-induced vasoconstriction through B2-receptor on the endothelium.	info:pmid/1334347#abs:8
KNG1 --+> BDKRB2		DirectRegulation	In conclusion, Bradykinin induces [Ca++]i in mouse mesangial cell mainly by B2 receptor activation.	info:pmid/10614988#abs:10
KNG1 --+> BDKRB2		DirectRegulation	These data suggest that bradykinin activates nociceptors via a bradykinin B2-receptor coupled to protein kinase C.	info:pmid/2905864#abs:5
KNG1 --+> BDKRB2		DirectRegulation	We conclude that cardiac bradykinin elicits a sympathoexcitatory reflex by epicardial B2 receptors in rats.	info:pmid/8843887#abs:12
KNG1 --+> BDKRB2		DirectRegulation	Bradykinin potently stimulates most splanchnic serosal afferents via B2-receptors, but few pelvic afferents.	info:pmid/16336501#abs:12
KNG1 --+> BDKRB2		DirectRegulation	In conclusion, activation of the B(2) receptor by endogenous bradykinin does not contribute to the renin response to acute furosemide treatment in humans.	info:pmid/11046100#abs:7
KNG1 --+> BDKRB2		DirectRegulation	Kinins, notably bradykinin acting through B1 (B1R) and B2 (B2R) receptors, play a central role in pain and inflammatory processes.	info:pmid/23454198#abs:4
KNG1 --+> BDKRB2		DirectRegulation	Bradykinin activates endothelial bradykinin (B2) receptors, which results in the formation of nitric oxide and prostacyclin.	info:pmid/7512465#abs:5
KNG1 --+> BDKRB2		DirectRegulation	These data show that bradykinin is able to enhance gastric mucosal blood flow via activation of B2 receptors.	info:pmid/7858846#abs:10
KNG1 --+> BDKRB2		DirectRegulation	Taken together, these results suggest that endogenous bradykinin contributes to increases in MCP-1 and PAI-1 antigen after hemodialysis via its B(2) receptor.	info:pmid/19628666#abs:10
KNG1 --+> BDKRB2		DirectRegulation	These results demonstrate that brain injury-mediated bradykinin production induces vasogenic brain edema by B2 receptor stimulation.	info:pmid/11686492#abs:13
KNG1 --+> BDKRB2		DirectRegulation	These results indicate that, in the canine saphenous vein, bradykinin causes contraction by activating B2 receptors.	info:pmid/9117112#abs:11
KNG1 --+> BDKRB2		DirectRegulation	bradykinin promotes angiogenesis by upregulation of bFGF through the B1 receptor or by stimulation of VEGF formation via the B2 receptor.	info:pmid/16842160#abs:3
KNG1 --+> BDKRB2		DirectRegulation	We conclude that bradykinin increases airway plasma leakage and bronchoconstriction via activation of B2 receptors.	info:pmid/2173456#abs:7
KNG1 --+> BDKRB2		DirectRegulation	Activation of bradykinin-mediated B2 receptor has been shown to play an important role in the onset of angioedema associated with C1 inhibitor deficiency.	info:pmid/19796797#abs:1
KNG1 --+> BDKRB2		DirectRegulation	These results suggested that bath-applied Bradykinin activated store-operated Ca(2+) channels following Ca(2+) store depletion via B(2) receptor.	info:pmid/21663732#abs:7
KNG1 --+> BDKRB2		DirectRegulation	These results indicate that bradykinin increases [Ca2+]i via bradykinin2 receptor, thereby promoting insulin secretion in HIT-T15 cells.	info:pmid/8630003#abs:6
KNG1 --+> BDKRB2		DirectRegulation	In normal tissue bradykinin causes an acute sensation of pain by an action at B2 receptors, but in inflamed tissue the pharmacology of the response changes to that of B1 receptors.	info:pmid/15319421#abs:2
KNG1 --+> BDKRB2		DirectRegulation	These results suggest that bradykinin may play a role through the activation of a B2-receptor type in a spinal sensory pathway subserving pain.	info:pmid/3609147#abs:7
KNG1 --+> BDKRB2		DirectRegulation	Bradykinin induces increased vascular permeability by activating the bradykinin B2 receptor, which results in phosphorylation of vascular endothelial cadherin.	info:pmid/23282866#abs:8
KNG1 --+> BDKRB2		DirectRegulation	The vasoactive peptide bradykinin is believed to cause increased vascular permeability by the activation of B2 receptors on the vascular endothelium.	info:pmid/7965719#abs:1
KNG1 --+> BDKRB2		DirectRegulation	We evaluated whether long-term inhibition of bradykinin B2-receptors by the long-acting antagonist Hoe 140 (D-Arg,[Hyp3,Thi5,D-Tic7,Oic8]-bradykinin) affects the blood pressure of normotensive rats.	info:pmid/7875772#abs:1
KNG1 --+> BDKRB2		DirectRegulation	NPC 567 (DArg[Hyp3,DPhe7]-bradykinin), a B2 receptor antagonist, had no effect on bradykinin-induced 45Ca2+ efflux, but abolished prostaglandin synthesis.	info:pmid/1848087#abs:6
KNG1 --+> BDKRB2		DirectRegulation	Stimulation of bradykinin B2 receptor by exogenously added bradykinin for 6 h was sufficient to produce beta-adrenergic receptor up-regulation to a level similar to that seen after 24 h.	info:pmid/10652199#abs:9
KNG1 --+> BDKRB2		DirectRegulation	We have previously reported that exogenous bradykinin activates immature dendritic cells via the bradykinin B(2) receptor , thereby stimulating adaptive immunity.	info:pmid/17056563#abs:1
KNG1 --+> BDKRB2		DirectRegulation	Studies have shown that Bradykinin promotes the intracellular movement of calcium in human gingival fibroblasts by binding to the B2 receptor.	info:pmid/21982724#abs:2
KNG1 --+> BDKRB2		DirectRegulation	Collectively, in human umbilical artery from all groups bradykinin evoked vasoconstriction via smooth muscle B(2) receptors.	info:pmid/17377208#abs:9
KNG1 --+> BDKRB2		DirectRegulation	Bradykinin infused into the portal vein elicits a hypertensive response via the B2 receptor (B2R) and is efficiently hydrolyzed by the liver.	info:pmid/15740493#abs:1
KNG1 --+> BDKRB2		DirectRegulation	The B1R ligands des-Arg(9)-bradykinin and des-Arg(9)-[Leu(8)]bradykinin had no effect on the binding of bradykinin to B2R, as demonstrated by radioligand competitive binding studies.	info:pmid/12534343#abs:6
KNG1 --+> BDKRB2		DirectRegulation	We demonstrated this using 45Ca2+ uptake and inositol phosphates accumulation assays, bradykinin activates phospholipase C and cyclooxygenase-1 through the bradykinin B2 receptor.	info:pmid/15363973#abs:3
KNG1 --+> BDKRB2		DirectRegulation	Bradykinin, a B(2)-receptor agonist, induced a hypotension of a similar magnitude in all the groups studied. [des-Arg(9)]-bradykinin, a B(1)-receptor agonist, induced no response in sham rats.	info:pmid/10822088#abs:7
KNG1 --+> BDKRB2		DirectRegulation	Pharmacological analyses indicated that EP24.15 and EP24.16 inhibition significantly enhances bradykinin type-2 receptor activation by bradykinin in primary trigeminal ganglia cultures.	info:pmid/21458920#abs:5
KNG1 --+> BDKRB2		DirectRegulation	In contrast to DT cells, no Ha-Ras, receptor mRNA, receptor binding, or bradykinin-stimulated, B2 receptor-mediated [3H]thymidine incorporation was detected in 3T3 cells (+/- dexamethasone).	info:pmid/8908192#abs:8
KNG1 --+> BDKRB2		DirectRegulation	Inhibitors of ACE potentiate bradykinin-mediated B2 receptor-dependent vasodilatation and tissue plasminogen activator (tissue-type plasminogen activator [t-PA]) release.	info:pmid/15681300#abs:2
KNG1 --+> BDKRB2		DirectRegulation	We conclude that bradykinin initiates leukocyte- and platelet-endothelium interactions in the cerebral microcirculation via activation of B2 receptors.	info:pmid/22381894#abs:9
KNG1 --+> BDKRB2		DirectRegulation	Bradykinin, the main mediator of Hereditary angioedema, binds to endothelial B2 receptors, increasing vascular permeability and resulting in edema.	info:pmid/23776358#abs:3
KNG1 --+> BDKRB2		DirectRegulation	At higher concentrations, des-Arg9-bradykinin (1 microM and 10 microM) can stimulate both B1 and B2 receptors to effect intracellular calcium release under calcium-free conditions.	info:pmid/7921623#abs:10
KNG1 --+> BDKRB2		DirectRegulation	Taken together, these data indicate that stimulation of B(2) receptors by bradykinin can counteract the stimulatory effect of angiotensin-(1-7) on the proximal tubule Na(+)-ATPase activity.	info:pmid/12573801#abs:7
KNG1 --+> BDKRB2		DirectRegulation	In AA and both types of efferent glomerular arterioles, Bradykinin increased [Ca(2+)](i) through activation of B(2) receptors located only on the endothelium.	info:pmid/10564232#abs:3
KNG1 --+> BDKRB2		DirectRegulation	The present data show that bradykinin, a bradykinin B(2) receptor agonist, enhanced both basal and lipopolysaccharide-induced prostaglandin E(2) synthesis in rat neonatal glial cells in culture.	info:pmid/16889769#abs:2
KNG1 --+> BDKRB2		DirectRegulation	The bradykinin released binds to endothelial cell B-2 receptors along the inner surface of blood vessels which results in dilatation and increased vascular permeability.	info:pmid/7613224#abs:4
KNG1 --+> BDKRB2		DirectRegulation	Recently, we demonstrated that bradykinin counteracts the stimulatory effect of Ang-(1-7) on the Na(+)-ATPase activity from basolateral membrane of the proximal tubule through B2 receptor.	info:pmid/14687699#abs:1
KNG1 --+> BDKRB2		DirectRegulation	Bradykinin binding to the B2 receptor was not modified by a B1 agonist (Des-Arg9-bradykinin) or by a B1 antagonist (Des-Arg9-[Leu8]-bradykinin) but was inhibited by a B2 agonist ([Hyp3]-bradykinin) and a B2 antagonist (HOE 140).	info:pmid/7697491#abs:5
KNG1 --+> BDKRB2		DirectRegulation	These results suggest that bradykinin stimulated the Na+-ATPase activity of proximal tubule through the interaction with B1 receptors and inhibited the enzyme through the interaction with B2 receptors.	info:pmid/10350623#abs:9
KNG1 --+> BDKRB2		DirectRegulation	This endothelium-derived bradykinin can exert an autocrine function by stimulating endothelial B2-receptors with a subsequent increase in [Ca2+]i and nitric oxide formation.	info:pmid/1663586#abs:6
KNG1 --+> BDKRB2		DirectRegulation	Similar to findings in myocardial reperfusion injury, bradykinin might mediate the protective effects of angiotensin-converting enzyme (ACE) inhibition after liver ischemia via increased bradykinin-2-receptor stimulation.	info:pmid/16513137#abs:2
KNG1 --+> BDKRB2		DirectRegulation	Bradykinin-induced (100nM) B2 receptor activation markedly increased (192±13% of control levels) stretch-induced ATP release from UROtsa in hypotonic medium, the effect being dependent on intracellular calcium elevations.	info:pmid/23376352#abs:7
KNG1 --+> BDKRB2		DirectRegulation	These results suggest that bradykinin increases Na+-K+ pump activity of guinea-pig tracheal smooth muscle via stimulation of B(2) receptors and activation of the Na+-H+ exchanger.	info:pmid/11498520#abs:11
KNG1 --+> BDKRB2		DirectRegulation	The authors report that the stimulation of B2 bradykinin receptors by bradykinin triggers the release of intracellular calcium ions from nociceptive sensory neurons of rat dorsal root ganglia.	info:pmid/20424321#abs:4
KNG1 --+> BDKRB2		DirectRegulation	The known mammalian kinin receptors are classified as two subtypes, i.e. the B1 receptor triggered by [des-Arg9]bradykinin and inhibited by [des-Arg9,Leu8]bradykinin, and the B2 receptor stimulated by bradykinin and antagonized by HOE140.	info:pmid/9139696#abs:2
KNG1 --+> BDKRB2		DirectRegulation	In the lung fibroblast cell line IMR-90, binding of bradykinin to B(2) receptor triggers down-regulation of receptor surface expression, suggesting that bradykinin-induced inflammation is transient and self-limited.	info:pmid/18783336#abs:3
KNG1 --+> BDKRB2		DirectRegulation	It appears that captopril potentiates chorda tympani-induced salivation through endogenously accumulated bradykinin, which acts on kinin B2 receptors, mediating production of nitric oxide and cyclooxygenase products.	info:pmid/10102747#abs:4
KNG1 --+> BDKRB2		DirectRegulation	Using fura-2 loaded mIMCD-K2 cells bradykinin (100 nM) has been shown to induce a transient increase in intracellular Ca(2+) via activation of bradykinin B2 receptors localized to both the apical and basolateral epithelial cell surfaces.	info:pmid/11139448#abs:2
KNG1 --+> BDKRB2		DirectRegulation	In PC12 cells, activation of B2 receptors by bradykinin promotes an elevation of cytosolic Ca2+ by two mechanisms: IP3 mediated release of Ca2+ from intracellular stores and stimulation of multiple Ca2+ influx pathways.	info:pmid/1334345#abs:1
KNG1 --+> BDKRB2		DirectRegulation	Bradykinin increased ERK1/2 and p38 phosphorylation via bradykinin B2 receptor; EGF receptor inhibitor AG1478 and panmetalloproteinase inhibitor GM6001 blocked bradykinin-induced ERK1/2 activation but not p38 phosphorylation.	info:pmid/23588115#abs:7
KNG1 --+> BDKRB2		DirectRegulation	Bradykinin, an endogenous nonapeptide produced by activation of the kallikrein-kinin system, promotes neuronal tissue damage as well as disturbances in blood-brain barrier function through activation of B2 receptors.	info:pmid/16378603#abs:1
KNG1 --+> BDKRB2		DirectRegulation	Bradykinin, an endogenous nonapeptide produced by activation of the kallikrein-kinin system, promotes neuronal tissue damage as well as disturbances in blood-brain barrier function through activation of B(2) receptors.	info:pmid/12231253#abs:1
KNG1 --+> BDKRB2		DirectRegulation	Bradykinin , a G-protein-coupled-receptor agonist via the B2 receptor induces interleukin -6 expression in airway smooth muscle cells by involving the extracellular signal-regulated kinase 1/2 signaling pathway.	info:pmid/20184800#abs:1
KNG1 --+> BDKRB2		DirectRegulation	The pathophysiology of angiotensin-converting enzyme inhibitor -induced angioedema most likely resembles that of hereditary angioedema, ie, it is mainly mediated by bradykinin-induced activation of vascular bradykinin B2 receptors.	info:pmid/20447725#abs:1
KNG1 --+> BDKRB2		DirectRegulation	Therefore, we concluded that bradykinin acutely inhibits epithelial Na(+) channel probability in mammalian aldosterone-sensitive distal nephron via stimulation of B2 receptors and following depletion of PI(4,5)P(2), but not increases in [Ca(2+)](i).	info:pmid/21325499#abs:13
KNG1 --+> BDKRB2		DirectRegulation	We conclude that the [Ca2+]i response of Outer medullary descending vasa recta endothelia can be selectively studied with fura 2, that Bradykinin increases endothelial [Ca2+]i via the B2 receptor, and that Bradykinin can vasodilate descending vasa recta.	info:pmid/9530185#abs:7
KNG1 --+> BDKRB2		DirectRegulation	This study demonstrated that, in primary cultures of normal human prostate stromal cells, bradykinin activates bradykinin B2 receptors that may play a significant role in proliferation via activation of ERK-1/2 pathways.	info:pmid/15541417#abs:7
KNG1 --+> BDKRB2		DirectRegulation	The results are consistent with the notions that cellular resensitization requires the replenishment of intracellular Ca2+ and that bradykinin, but not angiotensin II, modulates intracellular Ca2+ dynamics in endothelial cells by interacting with a B2-type receptor.	info:pmid/3661696#abs:15
KNG1 --+> BDKRB2		DirectRegulation	The present results demonstrate that intracoronary infusion of bradykinin produces a preferential increase in blood flow to the subendocardium via stimulation of B2 receptors and the release of an endothelium-dependent relaxing factor that may be nitric oxide.	info:pmid/1645623#abs:9
KNG1 --+> BDKRB2		DirectRegulation	Bradykinin is known to stimulate vascular permeability by direct actions on vascular B2 receptors, and may stimulate nociceptive sensory nerves that recruit parasympathetic reflexes which induces glandular secretion.	info:pmid/8292908#abs:1
KNG1 --+> BDKRB2		DirectRegulation	These results indicate that bradykinin and angiotensin II increase [Ca2+]i in folliculo-stellate cells by activating phospholipase C through B2 receptor and AT1 receptor, respectively, and that endothelin-1 and PACAP also increase [Ca2+]i in some folliculo-stellate cells.	info:pmid/11737552#abs:9
KNG1 --+> BDKRB2		DirectRegulation	Bradykinin potentiates synaptic glutamate release and action in the spinal cord via presynaptic and postsynaptic B(2) receptors, contributing thereby to activity-dependent central sensitization and pain hypersensitivity (Wang et al., 2005).	info:pmid/18434532#abs:1
KNG1 --+> BDKRB2		DirectRegulation	These results suggest that bradykinin increases [Ca2+]i through the B2 receptors by promoting the phosphatidyl inositol turn-over and that, in the process of azaserine-induced undifferentiation, the pancreatic acinar cells strongly express the bradykinin receptors.	info:pmid/8649186#abs:6
KNG1 --+> BDKRB2		DirectRegulation	These results suggest that bradykinin interacts with B2-type receptors and stimulates ciliary activity through Ca2+-dependent prostaglandin E2 release, and that neutral endopeptidase may play a role in modulating the effect of bradykinin on airway mucociliary transport.	info:pmid/2764379#abs:8
KNG1 --+> BDKRB2		DirectRegulation	This hydrolysis both abolished the capacity of bradykinin to stimulate the bradykinin B(2) receptor and abrogated bradykinin prohypotensive properties in vivo, raising the possibility that tropolysin may play a role in the dysregulated kinin metabolism observed in the plasma of trypanosome-infected hosts.	info:pmid/16262265#abs:10
KNG1 --+> BDKRB2		DirectRegulation	In the rat mesangial cell , activation of the bradykinin B2 receptor (B2R) by bradykinin is associated with both phospholipase C and A2 activities and with inhibition of adenosine 3',5'-cyclic monophosphate (cAMP) formation leading to cell contraction.	info:pmid/9580144#abs:1
KNG1 --+> BDKRB2		DirectRegulation	These results suggest that bradykinin stimulates airway epithelial electrical properties through the activation of B2-receptor subtype, and that endogenous peptidases including neutral nedopeptidase and carboxypeptidase N may play a modulatory role in this action of bradykinin.	info:pmid/8337517#abs:6
KNG1 --+> BDKRB2		DirectRegulation	The aim of the present study was to investigate intracellular calcium mobilization to quantify mouse, rat and human B1- and B2-receptor activation by bradykinin, kallidin, des-Arg9-bradykinin, des-Arg10-kallidin, and of the two novel rat kinins, kallidin-like-peptide and des-Arg10-kallidin-like-peptide.	info:pmid/18182240#abs:9
KNG1 --+> BDKRB2		DirectRegulation	These results suggest that bradykinin modulates the pacemaker activities through bradykinin B2 receptor activation in interstitial cells of Cajal by external Ca(2+) influx and internal Ca(2+) release via protein kinase C- or cyclooxygenase-independent mechanism.	info:pmid/16783409#abs:10
KNG1 --+> BDKRB2		DirectRegulation	The B2 bradykinin receptor antagonist HOE 140 and the B1 bradykinin receptor antagonist des-Arg9[Leu8]bradykinin displaced the binding of [3H]bradykinin from dog membranes with IC50 values of 0.38 and 217.3 nmol/l, respectively, suggesting that bradykinin binds to a B2-type receptor.	info:pmid/8529797#abs:4
KNG1 --+> BDKRB2		DirectRegulation	In this study, by mean of Western blotting, 3D-confocal microscopy, receptor autoradiography and radioligand binding analysis, we showed that plasma membrane and highly purified nuclei from isolated rat hepatocytes contain specific B2 receptor that bind Bradykinin.	info:pmid/18264983#abs:5
KNG1 --+> BDKRB2		DirectRegulation	Together, this study shows that bradykinin induced [Ca(2+)](i) increases in a concentration-dependent manner, by stimulating B2 bradykinin receptors leading to mobilization of Ca(2+) from the thapsigargin-sensitive stores in a manner dependent on inositol-1,4,5-trisphosphate, and also by inducing extracellular Ca(2+) influx.	info:pmid/11805429#abs:9
KNG1 --+> BDKRB2		DirectRegulation	These results suggest that Bradykinin would promote angiogenesis by increasing vascular permeability in the early phase via B2 receptor in the endothelial cells and by promoting up-regulation of VEGF via B2 receptor in the stromal fibroblasts in the late phase.	info:pmid/11962729#abs:10
KNG1 --+> BDKRB2		DirectRegulation	Because bradykinin and kallidin are agonists of B2 receptors and [desArg9]-bradykinin is an agonist for B1 receptors, our data suggest that asthmatic, but not normal, airways are hyperresponsive to kinins and that this potent bronchoconstrictor response is due to a specific pharmacologic effect compatible with the stimulation of B2 receptors.	info:pmid/1338489#abs:7
KNG1 --+> BDKRB2		DirectRegulation	Thus, bradykinin has been shown to induce COX-2 protein by B2 receptor, which may cause prostanoid generation in rat dorsal root ganglion cells, which may play an important role in the pathogenesis of inflammatory pain and hyperalgesia around the primary sensory neurons.	info:pmid/16580130#abs:7
KNG1 --+> BDKRB2		DirectRegulation	The action potential duration prolongation induced by bradykinin, a known B2-receptor agonist, was significantly reduced by Hoe 140 (a B2 antagonist) and also by Lys[Leu8]des-Arg9-bradykinin (a B1 antagonist), an action presumably related to inhibition of B1 receptor stimulation by the bradykinin metabolite des-Arg9-bradykinin.	info:pmid/8856493#abs:6
KNG1 --+> BDKRB2		DirectRegulation	Substance P and bradykinin stimulated extravasation from postcapillary venules in the stomach, small and large intestine, pancreas, urinary bladder, trachea, and skin by two- to sevenfold by interacting with NK1 and B2 receptors, respectively.	info:pmid/9142909#abs:3
KNG1 --+> BDKRB2		DirectRegulation	Our results show that the activation of B2 receptors by bradykinin in the isolated guinea pig ileum induce a dual effect--hyperpolarization and depolarization--and that the increase in the contractile response consequent to stretching is probably due to the inactivation of apamin-sensitive Ca(2+)-dependent K+ channels.	info:pmid/7749380#abs:6
KNG1 --+> BDKRB2		DirectRegulation	HOE-140 markedly inhibited the rise in IL-1beta and TNF-alpha levels in pouch fluid triggered by both stimuli. 7 These results indicate that Bradykinin participates importantly in selectin-dependent neutrophil migration into the air pouch triggered by lipopolysaccharide in the rat, by stimulating B(2) receptors coupled to synthesis/release of TNF-alpha and IL-1beta.	info:pmid/12770932#abs:6
KNG1 --+> BDKRB2		DirectRegulation	Ramiprilat did not alter the binding of [3H]-bradykinin to a membrane fraction prepared from endothelium-denuded rabbit jugular veins or to cultured fibroblasts, and there was no ACE inhibitor-sensitive, bradykinin-induced cleavage of the B2 receptor in cultured endothelial cells. 5.	info:pmid/9257930#abs:10
KNG1 --+> BDKRB2		MolTransport	On the other hand, only bradykinin stimulated B2 receptor sequestration.	info:pmid/8384832#abs:11
KNG1 --+> BDKRB2		MolTransport	In addition, bradykinin can induce the release of t-PA through a B2 receptor mechanism.	info:pmid/17207964#abs:3
KNG1 --+> BDKRB2		MolTransport	Bradykinin may accumulate during ACE inhibition and is able to stimulate catecholamine release via B2 receptors.	info:pmid/9833158#abs:4
KNG1 --+> BDKRB2		MolTransport	It is concluded that Bradykinin causes increased leak by inducing PMN elastase release via activation of both B1 and B2 receptors.	info:pmid/8856176#abs:10
KNG1 --+> BDKRB2		MolTransport	These results suggest that bradykinin potentiates nicotinic currents via bradykinin B2 receptor, pertussis toxin-sensitive G-protein and phospholipase C.	info:pmid/16442093#abs:4
KNG1 --+> BDKRB2		MolTransport	These findings suggested that Bradykinin activated store-operated Ca(2+) channels and induced Ca(2+) influx via B(2) receptor in human osteoblasts.	info:pmid/21663732#abs:10
KNG1 --+> BDKRB2		MolTransport	A mathematical model is developed to link the bradykinin-mediated dynamic mass redistribution signals to the dynamic relocation of intracellular proteins and the receptor internalization during B2 receptor signaling cycle.	info:pmid/16766609#abs:6
KNG1 --+> BDKRB2		MolTransport	Together, these results indicate that bradykinin directly inhibits the progression of cardiac hypertrophy and cardiac fibrosis due to nitric oxide release via the bradykinin B(2) receptor.	info:pmid/15824469#abs:14
KNG1 --+> BDKRB2		MolTransport	These results demonstrate that bradykinin directly stimulates B(2) receptors and subsequently Ca(2+) mobilization via a pertussis toxin-insensitive G protein in canine corneal epithelial cells.	info:pmid/11483409#abs:8
KNG1 --+> BDKRB2		MolTransport	Bradykinin increases catecholamine release via B2 receptors.	info:pmid/8994550#title:1
KNG1 --+> BDKRB2		MolTransport	It was reported that the bradykinin induced PGI 2 release via the B 1 and B 2 receptors .	info:pmid/20188776#body:66
KNG1 --+> BDKRB2		MolTransport	Importantly, exogenous Bradykinin regulated H9C2 cells redox state through B2 receptor mediated nitric oxide release.	info:pmid/24204728#cont:217
KNG1 --+> BDKRB2		MolTransport	bradykinin stimulation might cause translocation of the B2 receptor complex to the rafts, where Src and EGFR are located.	info:pmid/14630916#body:365
KNG1 --+> BDKRB2		MolTransport	bradykinin stimulates the translocation of the B2R and STAT3 out of endothelial caveolae .	info:pmid/10998369#body:192
KNG1 --+> BDKRB2		MolTransport	Bradykinin , a non-cholinergic stimulant, also stimulates catecholamine secretion through activation of the Bradykinin-B 2 receptor .	info:pmid/9762915#body:10
KNG1 --+> BDKRB2		MolTransport	Conversely, bradykinin, which elicits an InsP3-dependent Ca2+ discharge upon binding to B2 receptors, fails to activate any detectable Ca2+ entry [25].	info:pmid/22963562#cont:159
KNG1 --+> BDKRB2		MolTransport	Intracarotid low dose bradykinin infusion selectively increases tumor permeability through activation of bradykinin B2 receptors in malignant gliomas.	info:pmid/9593802#title:1
KNG1 --+> BDKRB2		MolTransport	Bradykinin modulates pacemaker currents through bradykinin B2 receptors in cultured interstitial cells of Cajal from the murine small intestine.	info:pmid/16783409#title:1
KNG1 --+> BDKRB2		MolTransport	Thus bradykinin-promoted B2R sequestration and B2R-mediated bradykinin sequestration proceed through a dynamin- and b-arrestin-independent pathway(s) in HEK293 cells.	info:pmid/11311137#body:230
KNG1 --+> BDKRB2		MolTransport	Similarly, Benzing et al. reported that the ACE inhibitor ramiprilat was able to attenuate the bradykinin-induced translocation of the B 2 receptor to caveolin-rich membranes and to reactivate signaling events initiated by the B 2 receptor.	info:pmid/11150653#body:803
KNG1 --+> BDKRB2		MolTransport	Thus, bradykinin-promoted B2 receptor trafficking appears to proceed at least in part initially through a caveolae compartment, which may merge with an endocytic compartment in the cell and involves recycling of the receptor to the cell surface.	info:pmid/15734727#body:705
KNG1 --+> BDKRB2		MolTransport	In addition to this effect on unstimulated cells, the ACE inhibitor was able to inhibit and/or partially reverse the bradykinin-induced translocation of the B2 receptor to caveolin-rich membranes and to reactivate signaling events initiated by the B2 receptor.	info:pmid/10209009#body:176
KNG1 --+> BDKRB2		MolTransport	Evidence for this comes from a study in which ramiprilat was shown to reduce or partially reverse bradykinin-induced translocation of the B 2 receptor to caveolin-rich membrane sites, thereby reducing receptor sequestration and desensitization, and reactivating receptor signaling in desensitized cells.	info:pmid/20102969#body:50
KNG1 --+> BDKRB2		MolTransport	Because bradykinin stimulates t-PA release through the bradykinin B2 receptor, we evaluated the effect of HOE 140 (bradykinin B2 receptor antagonist) on fibrinolysis as quantified by the t-PA antigen, plasminogen activator inhibitor-1 (PAI-1) antigen, PAI-1 to t-PA molar ratio, and D-dimer response (Figure 2a–d).	info:pmid/23361105#cont:313
KNG1 --+> BDKRB2		MolTransport	bradykinin is known to stimulate endothelial tissue plasminogen activator release through its B2 receptor.16 17 We therefore investigated the effect of intrabrachial administration of angiotensin-(1-7) on forearm blood flow and endothelial tissue plasminogen activator release when given alone and in combination with bradykinin.	info:pmid/11304515#body:42
KNG1 --+> BDKRB2		MolTransport	bradykinin-induced B2 receptor internalization has been reported in several cell systems including cultured human fibroblasts HF-15 (24,25) and CHO-K1 cells transfected with the human B2 receptor cDNA (4), and we have recently reported that in HF-15 cells bradykinin induces the phosphorylation of serine and threonine residues located in the COOH terminus of the B2 receptor (21).	info:pmid/10212257#body:47
KNG1 --+> BDKRB2		MolTransport	The only investigation using "native" endothelial cells (ie, directly scraped off isolated porcine aortae) reported that although bradykinin initiated the sequestration of the B2 receptor to caveolin-rich membranes, pretreatment of these cells with an ACE inhibitor significantly attenuated the recovery of B2 kinin receptors from caveolae while increasing that from membranes lacking caveolin.80 Th…	info:pmid/16614314#body:119
KNG1 --+> BDKRB2		MolTransport	The finding that Bk2r-/- mice have increased heart rate under basal conditions, with further tachycardic response to salt loading, was unexpected since bradykinin is able to enhance the release of norepinephrine via the B2-receptor.24 Interestingly, similar accelerated heart rate was observed in rats given Icatibant in utero,6 thus suggesting that peripheral and/or central B2-receptors may be inv…	info:pmid/9396457#body:281
IL1B --+> IL6		Expression	Interleukin-1 beta also stimulated IL-6 mRNA expression.	info:pmid/12190816#abs:11
IL1B --+> IL6		Expression	IL-1beta as well as IL-6+sIL-6R induced IL-6 production.	info:pmid/20403707#abs:8
IL1B --+> IL6		Expression	Both substances also blocked IL-1ß-induced IL-6 and IL-8 expression.	info:pmid/21821055#abs:9
IL1B --+> IL6		Expression	IL-1beta significantly increased IL-6 messenger RNA and protein.	info:pmid/9922315#abs:4
IL1B --+> IL6		Expression	IL-1beta stimulated IL-6, IL-8, and MCP-1 mRNA expression and protein levels.	info:pmid/16354624#abs:9
IL1B --+> IL6		Expression	Furthermore, PGE2 potentiated interleukin-1 beta-induced IL-6 mRNA synthesis.	info:pmid/9003059#abs:5
IL1B --+> IL6		Expression	IL-10 potentiated Interleukin-1 beta-induced IL-6 promoter activity.	info:pmid/12219016#abs:10
IL1B --+> IL6		Expression	The induction of IL-6 synthesis by IL-1 beta was also shown at the mRNA level.	info:pmid/2335234#abs:6
IL1B --+> IL6		Expression	The concentration of IL-6 was enhanced by IL-1beta in a dose-dependent fashion.	info:pmid/15373762#abs:7
IL1B --+> IL6		Expression	IL-6 mRNA was upregulated by IL-1beta [1.57- (PTC) and 2.03-fold (DTC)].	info:pmid/14671038#abs:9
IL1B --+> IL6		Expression	KdPT potently suppressed IL-1beta-induced IL-6 and IL-8 expression.	info:pmid/20610647#abs:4
IL1B --+> IL6		Expression	Interleukin-1ß augments IL-6 production from the melanocytes.	info:pmid/21398280#abs:13
IL1B --+> IL6		Expression	In contrast, only SGKi significantly reduced IL-1ß-induced IL-6 production.	info:pmid/24489167#abs:11
IL1B --+> IL6		Expression	SB-208350 and PD-98059 inhibited the increase in IL-6 production induced by IL-1beta.	info:pmid/12676746#abs:9
IL1B --+> IL6		Expression	IL-1 beta increased IL-6 mRNA levels, maximally 40-fold at 12 h.	info:pmid/1792940#abs:8
IL1B --+> IL6		Expression	It has been reported that interleukin -1ß stimulates IL-6 synthesis in C6 glioma cells.	info:pmid/20732391#abs:4
IL1B --+> IL6		Expression	Furthermore, PGE2 potentiated interleukin-1 beta-induced IL-6 mRNA synthesis.	info:pmid/9850935#abs:7
IL1B --+> IL6		Expression	Endotoxin and IL-1 beta also enhanced the accumulation of IL-6 messenger RNA in these cells.	info:pmid/8033802#abs:11
IL1B --+> IL6		Expression	IL-1beta increased the production of IL-6 and GMCSF by mock-infected and infected cells.	info:pmid/9818659#abs:7
IL1B --+> IL6		Expression	Wogonin and baicalein inhibited IL-1beta-induced IL-6 and IL-8 mRNA and protein production in ARPE-19 cells.	info:pmid/12873450#abs:11
IL1B --+> IL6		Expression	Moreover, exogenous IL-1beta stimulated IL-6 mRNA expression in hepatocytes.	info:pmid/10731686#abs:7
IL1B --+> IL6		Expression	In addition, TGF-ß2 reduced the IL-1ß-induced IL-8 and IL-6 mRNA response in H4 cells.	info:pmid/20881435#abs:8
IL1B --+> IL6		Expression	Serum interleukin-6 (IL-6) level increased to 259 pg/ml and IL-1 beta was 39.1 pg/ml.	info:pmid/7823399#abs:5
IL1B --+> IL6		Expression	IL-1beta induced transcripts of IL-1beta, IL-6, IL-8, VEGF, MMP3, and MCP-1.	info:pmid/18758357#abs:11
IL1B --+> IL6		Expression	IL-10 suppressed IL-6 and CXCL5 expression induced by IL-1ß plus gp96.	info:pmid/24431281#abs:11
IL1B --+> IL6		Expression	IFNgamma and IL-1beta cause an increase of released IL-6 protein level in a time-dependent manner.	info:pmid/20631892#abs:5
IL1B --+> IL6		Expression	Recombinant IL-1 beta and rMuTNF-alpha injected directly caused the production of substantial amounts of IL-6 within 30 min.	info:pmid/2805453#abs:4
IL1B --+> IL6		Expression	After oral administration, ST2825 dose-dependently inhibited IL-1beta-induced production of IL-6 in treated mice.	info:pmid/17548806#abs:7
IL1B --+> IL6		Expression	Similarly, IL-1beta-induced IL-6 production was greater in pediatric PMs compared with adults (532+/-3 vs. 444+/-52, P <0.05).	info:pmid/15103492#abs:11
IL1B --+> IL6		Expression	IL-1 beta and possibly other soluble factors increased IL-6 production by fibroblasts.	info:pmid/8894438#abs:7
IL1B --+> IL6		Expression	The IL-8 levels closely parallel the IL-1ß induced IL-6 levels in the same samples.	info:pmid/21256597#abs:11
IL1B --+> IL6		Expression	IL-1 beta-induced IL-6 production was maintained by CGRP after removal of IL1 beta.	info:pmid/7671321#abs:7
IL1B --+> IL6		Expression	Steady state IL-6 mRNA was decreased with SB203580 (2 microM) ca. 85% when stimulated by IL-1beta (1-5 ng/ml).	info:pmid/15195698#abs:5
IL1B --+> IL6		Expression	IL-1beta was a significantly more potent stimulator of IL-6 production than was lipopolysaccharide.	info:pmid/11600934#abs:6
IL1B --+> IL6		Expression	U46619 augmented interleukin-1 beta-stimulated IL-6 and IL-8 mRNA expression within 2 hours of treatment.	info:pmid/10732314#abs:8
IL1B --+> IL6		Expression	IL-1 beta induced the synthesis of IL-6, IL-8, and matrix metalloproteinases -1 and -3.	info:pmid/10679106#abs:5
IL1B --+> IL6		Expression	Exogenous Prostaglandin E2 suppressed the interleukin-1beta-induced IL-6 production.	info:pmid/11842936#abs:4
IL1B --+> IL6		Expression	The drug also inhibited recombinant interleukin-1 beta-induced IL-6 production by the islets.	info:pmid/1564418#abs:4
IL1B --+> IL6		Expression	Stimulation with IL-1beta resulted in the production of IL-6 and prostaglandin E(2) .	info:pmid/10467171#abs:2
IL1B --+> IL6		Expression	NS-398 exhibited an inhibition of IL-1beta-induced IL-6 production as well as prostaglandin E2 production.	info:pmid/11289656#abs:11
IL1B --+> IL6		Expression	In the amygdala, IL1beta enhanced IL6 mRNA and TNFalpha increased IL1beta mRNAs.	info:pmid/17022949#abs:7
IL1B --+> IL6		Expression	We found that IL-1ß treatment strengthens the IL-6 synergy by inducing a distinct stabilization of IL-6 mRNA.	info:pmid/21300032#abs:5
IL1B --+> IL6		Expression	IL-1beta, however, greatly stimulated IL-6 and IL-8 production, which was further increased by concurrent exposure to minocycline.	info:pmid/11812635#abs:14
IL1B --+> IL6		Expression	Production of IL-6 in monocytes can be induced by other cytokines such as IL-1 beta.	info:pmid/1730872#abs:4
IL1B --+> IL6		Expression	grape seed proanthocyanidin extract also attenuated TNF-a and IL-1ß-induced IL-6 productions (p?<?0.05).	info:pmid/21484436#abs:9
IL1B --+> IL6		Expression	TNF-alpha, IL-1alpha, and IL-1beta increased IL-6 production in normal skin (p < 0.05).	info:pmid/9637162#abs:8
IL1B --+> IL6		Expression	Furthermore, IL-6 expression in HTLV-1-infected cells was enhanced by stimulation with IL-1 beta or TNF-alpha.	info:pmid/1987276#abs:15
IL1B --+> IL6		Expression	Administration of IL-1beta mAb decreased the production of IL-8 and IL-6.	info:pmid/11446462#abs:10
IL1B --+> IL6		Expression	In recent studies, IL-1beta stimulated the production of IL-6 in human enterocytes.	info:pmid/9698530#abs:1
IL1B --+> IL6		Expression	Addition of recombinant IL-1beta protein alone strongly stimulated the expression of IL-8 and IL-6.	info:pmid/12045890#abs:10
IL1B --+> IL6		Expression	Moreover, the drug decreased both spontaneous and IL-1ß-induced IL-6 mRNA expression in osteoblasts.	info:pmid/22999910#abs:10
IL1B --+> IL6		Expression	A further proof was achieved by dexamethasone inhibition for IL1-ß-stimulated IL-6 and COX-2 gene expression.	info:pmid/21664353#abs:11
IL1B --+> IL6		Expression	Myricetin significantly decreased IL-1beta-induced production of IL-6 and MMP-1 in synovial cells.	info:pmid/20403460#abs:3
IL1B --+> IL6		Expression	chemically modified tetracycline-8 regulation of interleukin-1 beta-induced IL-6 gene expression was further explored.	info:pmid/14563491#abs:6
IL1B --+> IL6		Expression	lipopolysaccharide and IL-1beta stimulated IL-1beta, IL-6, IL-8, iNOS and COX-2 gene expression.	info:pmid/12755375#abs:7
IL1B --+> IL6		Expression	IL-1beta also induced NF-kB up-regulation and increased TNF-alpha, IL-6, MMP-13 and iNOS expression.	info:pmid/22192912#abs:6
IL1B --+> IL6		Expression	The IL-1beta-induced IL-6 levels were dose-dependent with highest responses seen in HCAEC.	info:pmid/20107610#abs:3
IL1B --+> IL6		Expression	Interleukin-1 beta has potent OAF activity, can increase the expression of adhesion molecules, and can induce paracrine IL-6 production (see Fig. 1).	info:pmid/10626139#abs:1
IL1B --+> IL6		Expression	The protein levels of IL-6 were increased with IL-1beta treatment, but were decreased with IFN-gamma treatment.	info:pmid/18281888#abs:4
IL1B --+> IL6		Expression	Treatment of the Caco-2 cells with IL-1 beta induced expression of IL-6 mRNA with a response noticed after 30 min.	info:pmid/9329125#abs:10
IL1B --+> IL6		Expression	Both IL-1 alpha and IL-1 beta induced production of IL-6 mRNA and of PGE2 in these cell types.	info:pmid/2125363#abs:6
IL1B --+> IL6		Expression	In this condition, IL-1ß-induced increase of IL-6 mRNA and protein level was decreased by up to 93% and 70%, respectively.	info:pmid/21166654#abs:3
IL1B --+> IL6		Expression	Both IL-17 and interleukin-1 beta induced IL-6 production by normal myoblasts and muscle samples.	info:pmid/12667656#abs:2
IL1B --+> IL6		Expression	However, IL-6, IL-8, and IL-13 production induced by IL-1 beta were significantly enhanced by addition of epinephrine.	info:pmid/15383152#abs:7
IL1B --+> IL6		Expression	Treatment with 500 mOsm/kg media for 24 hours decreased the ability of IL-1beta to upregulate hBD-2 and IL-6 expression.	info:pmid/17133055#abs:9
IL1B --+> IL6		Expression	Furthermore, pre-exposure of cells to persisting and nonpersisting isolates did not block subsequent interleukin-1beta-induced IL-6 production.	info:pmid/9387960#abs:7
IL1B --+> IL6		Expression	IL-6 and tumor necrosis factor a production were elevated after injection of IL-1ß in Tristetraprolin-deficient mice.	info:pmid/21457063#abs:6
IL1B --+> IL6		Expression	In the presence of lipopolysaccharide, TNF-alpha lowered IL-6 production, which was further reduced upon addition of IL-1beta.	info:pmid/12873439#abs:11
IL1B --+> IL6		Expression	Recombinant human IL-1 alpha, IL-1 beta and TNF-alpha augmented production of IL-6 in human myeloma cells.	info:pmid/2346722#abs:2
IL1B --+> IL6		Expression	Results: Genipin prevented IL-1ß-mediated CCL20 and IL-6 production in human periodontal ligament cells.	info:pmid/24557363#abs:7
IL1B --+> IL6		Expression	Moreover, recombinant IL-1beta markedly enhanced IL-6 production in glioma cells with a concomitant elevation of its mRNA level.	info:pmid/11170066#abs:6
IL1B --+> IL6		Expression	Indeed, IL-1 beta in a dose-dependent manner and at picogram amounts could potentiate IL-6 production by the colon-26 cell line.	info:pmid/1534101#abs:7
IL1B --+> IL6		Expression	The inhibitory effect of HC was greater if Lipopolysaccharide, rather than IL-1 beta, were used as a stimulus to induce IL-6 production.	info:pmid/8403558#abs:7
IL1B --+> IL6		Expression	In both cell lines, IL-6 production was profoundly stimulated by treatment with IL-1beta and less so with TNF-alpha.	info:pmid/12745542#abs:11
IL1B --+> IL6		Expression	Instead, interleukin-1 beta (IL-1 beta)-induced IL-6 gene expression was greatly suppressed in sek1(-/-) mkk7(-/-) fibroblasts.	info:pmid/14585831#abs:6
IL1B --+> IL6		Expression	Treatment of decidual cells with actinomycin D or cycloheximide abrogated the increase in IL-6 production induced by IL-1 beta.	info:pmid/1548355#abs:5
IL1B --+> IL6		Expression	Induction by IL-1 beta markedly prolonged IL-8, IL-6 and GM-CSF mRNA half-lives to > 8 h which indicates increased mRNA stability.	info:pmid/8019788#abs:6
IL1B --+> IL6		Expression	Thus, IL-1 beta and certain thymic peptides act to increase IL-6 expression in neuroendocrine cells.	info:pmid/11268388#abs:11
IL1B --+> IL6		Expression	The inductions of interleukin-1 beta and tumor necrosis factor-alpha mRNAs were later and more sustained than that of interleukin-6 mRNA.	info:pmid/7623140#abs:8
IL1B --+> IL6		Expression	Moreover, IL-1 beta was shown to stimulate the expression of interleukin-6 (IL-6) by glomerular epithelial cells.	info:pmid/7922273#abs:6
IL1B --+> IL6		Expression	In contrast, IL-1beta or LPS-stimulated p38 phosphorylation and IL-6 production by MKK3(-/-) synoviocytes were normal.	info:pmid/16567640#abs:4
IL1B --+> IL6		Expression	Interleukin-1 beta has been shown to be synthesized in small amounts by astrocytes and can induce the expression of interleukin-6.	info:pmid/8008165#abs:2
IL1B --+> IL6		Expression	Both TNF alpha and IL-1 beta may be involved in the regulation of gastrointestinal IL-6 production during endotoxemia.	info:pmid/9695734#abs:13
IL1B --+> IL6		Expression	IL-1beta induced IL-6-synthesis in primary human hepatocytes but not in Hep3B-cells.	info:pmid/18262272#abs:10
IL1B --+> IL6		Expression	Treatment of the Caco-2 cells with IL-1beta resulted in increased IL-6 production, confirming previous reports from this laboratory.	info:pmid/17634198#abs:6
IL1B --+> IL6		Expression	Treatment with IL-1beta increased IL-6 transcription in vascular smooth muscle cells up to 24 h in an incubation time-dependent manner.	info:pmid/15655672#abs:6
IL1B --+> IL6		Expression	We found that IL-1 beta induced IL-6 messenger RNA expression in elutriated monocytes and IL-6 secretion in the supernatant.	info:pmid/2265243#abs:2
IL1B --+> IL6		Expression	Furthermore, IL-6 mRNA and secreted protein induced by IL-1beta in ARPE-19 were downregulated on micropatterned polydimethylsiloxane surfaces.	info:pmid/15505077#abs:10
IL1B --+> IL6		Expression	However, Interleukin-1beta-induced proliferation and expression of IL-6 are significantly higher in Thy-1- fibroblasts.	info:pmid/12034569#abs:8
IL1B --+> IL6		Expression	In addition, 10 ng/mL of IL-1 beta in combination with 10 to 1,000 microU/mL of thyroid-stimulating hormone synergistically enhanced IL-6 production.	info:pmid/1873483#abs:2
IL1B --+> IL6		Expression	Quantitative PCR showed that TAK1 deficiency significantly decreased IL-1beta-induced MMP3 gene expression and IL-6 protein expression.	info:pmid/17559674#abs:11
IL1B --+> IL6		Expression	Tenidap, naproxen and meloxicam inhibited the IL-1 beta-induced synthesis of IL-6, whereas ibuprofen, piroxicam, diclofenac and indomethacin had no effect.	info:pmid/8817534#abs:4
IL1B --+> IL6		Expression	Although naringenin significantly attenuated interleukin-1ß-induced IL-6 and IL-8 mRNA expression and release, there was no effect of curcumin and apigenin.	info:pmid/23475986#abs:8
IL1B --+> IL6		Expression	The stimulatory effect of phenytoin on IL-1beta-induced IL-6 production was strongly reduced by the specific cyclooxygenase-2 inhibitor NS-398 (1 microM).	info:pmid/11048965#abs:3
IL1B --+> IL6		Expression	The combination of peritoneal dialysis effluent + IL-1 beta synergistically increased IL-6 mRNA levels to 56.33 +/- 8.79 (P < 0.05 vs. additive value).	info:pmid/8887280#abs:11
IL1B --+> IL6		Expression	prostaglandin E(2) and the transcription factor nuclear factor-kappa B regulate interleukin-1beta-stimulated IL-6 production.	info:pmid/17335379#abs:2
IL1B --+> IL6		Expression	IL-6 message in cultured cells was upregulated 20-fold by TNF-alpha, 1,000-fold by IL-1alpha and IL-1beta, and 1,400-fold by IL-1alpha plus TNF-alpha.	info:pmid/9453616#abs:10
IL1B --+> IL6		Expression	This induction was not due to a passive release of pre-synthesized IL-6, since IL-4 increased the level of IL-6 mRNA expression induced by IL-1 beta.	info:pmid/7780037#abs:6
IL1B --+> IL6		Expression	The results suggest that IL-1 beta-induced IL-6 production in the enterocyte is associated with activation of nuclear factor-kappa B.	info:pmid/9202660#abs:11
IL1B --+> IL6		Expression	An anti-peptide-4 antibody which targets domain III inhibited 70% of IL-1beta-induced productions of IL-6 and PGE(2) from 3T3-L1 cells.	info:pmid/17669273#abs:3
IL1B --+> IL6		MolTransport	interleukin-1ß dose-dependently stimulated growth hormone, IL-6 and IL-8 secretion.	info:pmid/21658592#abs:9
IL1B --+> IL6		MolTransport	gamma-aminobutyric acid also prevented IL-1 beta-driven IL-6 release (ED(50) = 100 microM).	info:pmid/15316244#abs:6
IL1B --+> IL6		MolTransport	IL-1beta, but not IL-1alpha, induced IL-6 secretion in the compartment of stimulation.	info:pmid/9202229#abs:7
IL1B --+> IL6		MolTransport	Similarly, IL-1 beta potentiated IL-6 release stimulated by forskolin and (Bu)2cAMP.	info:pmid/1311232#abs:12
IL1B --+> IL6		MolTransport	Midazolam, but not propofol, inhibited interleukin-1ß-stimulated IL-6 release from C6 cells.	info:pmid/21682888#abs:9
IL1B --+> IL6		MolTransport	Interleukin 1 beta increased interleukin 6 release in a concentration-related manner.	info:pmid/7722482#abs:5
IL1B --+> IL6		MolTransport	interleukin-1 beta induced the endogenous secretion of GM-CSF, IL-6, and TNF in most cases.	info:pmid/1405754#abs:5
IL1B --+> IL6		MolTransport	Secretion of IL-6, IL-8, and TNF-a, but not TGF-ß1, was increased by IL-1ß stimulation.	info:pmid/21477368#abs:5
IL1B --+> IL6		MolTransport	Exogenous IL-1 beta stimulated secretion of IL-6 and IL-11 in a saturable, dose-dependent manner.	info:pmid/9626137#abs:8
IL1B --+> IL6		MolTransport	IL-6 secretion was rapidly induced by IL-17, IL-1beta, and TNF-alpha.	info:pmid/11777983#abs:6
IL1B --+> IL6		MolTransport	Daidzein, like E2, inhibited IL-1beta- and hormone-mediated IL-6 secretion from G-292 cells.	info:pmid/17266178#abs:7
IL1B --+> IL6		MolTransport	The coincubation of the beta-agonist isoproterenol and IL-1beta resulted in a striking 25-fold synergistic induction of IL-6 release.	info:pmid/9927320#abs:10
IL1B --+> IL6		MolTransport	The secretion of IL-6 could also be induced by interleukin -1 beta and tumor necrosis factor (TNF-alpha).	info:pmid/2290028#abs:6
IL1B --+> IL6		MolTransport	The cyclooxygenase inhibitor indomethacin (10 microM) did not inhibit interleukin-1 beta-induced IL-6 release.	info:pmid/1954875#abs:12
IL1B --+> IL6		MolTransport	Endotoxin and interleukin-1ß (IL-1ß) increased IL-6 and TNF release from zona glomerulosa cells.	info:pmid/21153080#abs:8
IL1B --+> IL6		MolTransport	Stimulation with combinations of IL-1 beta and TNF alpha resulted in additive increases in IL-6 release.	info:pmid/8433563#abs:7
IL1B --+> IL6		MolTransport	Consistent with the increase in IL-1R1 expression, OSM markedly augmented IL-1beta-induced VEGF, MCP-1, and IL-6 release.	info:pmid/15665043#abs:10
IL1B --+> IL6		MolTransport	Adrenaline and interleukin-1beta increased the release of interleukin-6 from the cells in a concentration-dependent manner.	info:pmid/10478575#abs:5
IL1B --+> IL6		MolTransport	The endotoxin lipopolysaccharide (100 ng/ml) and IL-1 beta (100 ng/ml) stimulated IL-6 release at 25 and 50 x 10(3) cells/well.	info:pmid/8033802#abs:7
IL1B --+> IL6		MolTransport	Both IL-1beta and TNFalpha stimulated IL-6 and prostaglandin E2 release from the osteoblast-like cells.	info:pmid/9393919#abs:9
IL1B --+> IL6		MolTransport	Exposure of HPMC to spent peritoneal dialysis effluent or IL-1 beta resulted in a time- and dose-dependent increase in IL-6 secretion.	info:pmid/8887280#abs:4
IL1B --+> IL6		MolTransport	Regarding IL-1beta-stimulated IL-6 release, there was a small, but not significantly better, response for bicarbonate.	info:pmid/11576893#abs:13
IL1B --+> IL6		MolTransport	interleukin-1 beta could induce the mRNA expression and protein secretion of IL-6 from U251 cells, as well as RANTES.	info:pmid/21351565#abs:6
IL1B --+> IL6		MolTransport	IL-1beta is believed to mediate fever via triggering the production and/or release of IL-6 in the hypothalamus.	info:pmid/9728072#abs:2
IL1B --+> IL6		MolTransport	These results give further support to the observation that IL-1beta can increase the IL-6 secretion from periodontal ligament cells.	info:pmid/10716623#abs:9
IL1B --+> IL6		MolTransport	In addition, IL-1beta and a combination of both TNF-alpha and IL-1beta stimulate the release of IL-6 by microglia.	info:pmid/15467307#abs:9
IL1B --+> IL6		MolTransport	Only the highest concentration of inhibin B (10(-8)M) reduced IL-6 secretion by EEC, but did not modulate interleukin-1beta-induced stimulation of IL-6 secretion.	info:pmid/15905624#abs:9
IL1B --+> IL6		MolTransport	In stromal cells, IL-6 secretion increased 2-10-fold if stimulated with 10 ng/ml recombinant IL-1beta or TNFalpha (P < 0.05).	info:pmid/12468642#abs:9
IL1B --+> IL6		MolTransport	IL-1beta- and TNF-alpha-induced IL-8 and IL-6 secretion was significantly decreased after the first and second leukocytapheresis treatments.	info:pmid/15622478#abs:7
IL1B --+> IL6		MolTransport	Both IL-17A and IL-17F augmented interleukin-1beta-induced secretion of IL-6, IL-8, LIF, MMP-1, and MMP-3.	info:pmid/17876544#abs:7
IL1B --+> IL6		MolTransport	Although naringenin significantly attenuated interleukin-1ß-induced IL-6 and IL-8 mRNA expression and release, there was no effect of curcumin and apigenin.	info:pmid/23475986#abs:8
IL1B --+> IL6		MolTransport	The synthetic glucocorticoid dexamethasone (10 nM) significantly inhibited IL-6 release induced by IL-1 alpha, IL-1 beta, or lipopolysaccharide.	info:pmid/2036955#abs:9
IL1B --+> IL6		MolTransport	As anticipated, IL-1beta induced a marked release of collagenase, stromelysin, IL-6, IL-8 and prostaglandin E2.	info:pmid/9586676#abs:9
IL1B --+> IL6		MolTransport	IL-1beta significantly induced IL-6 mRNA expression and protein secretion, which did not further enhance IL-1beta induced Oxytocin secretion.	info:pmid/11554696#abs:7
IL1B --+> IL6		MolTransport	Dopamine increased basal IL-6 release and potentiated IL-6 release stimulated by ACTH, lipopolysaccharide or IL-1 beta.	info:pmid/8664982#abs:7
IL1B --+> IL6		MolTransport	Phytic acid was also an efficient down-regulator of IL-6 secretion stimulated by binary actions of lipopolysaccharides and IL-1beta.	info:pmid/17160716#abs:7
IL1B --+> IL6		MolTransport	interleukin-1beta-induced IL-8 and IL-6 secretion was significantly decreased after granulocyte/monocyte adsorptive apheresis.	info:pmid/15828923#abs:7
IL1B --+> IL6		MolTransport	On the other hand, the interleukin-1ß-induced IL-6 release was significantly enhanced in C6 cells transfected with HSP27 than those in control cells in time- and dose-dependent manner.	info:pmid/20732391#abs:8
IL1B --+> IL6		MolTransport	Treatment with either 5-aminosalicylic acid or taurine chloramine inhibited IL-1beta-mediated NFkappaB dependent luciferase expression and IL-6 secretion.	info:pmid/19616541#abs:6
IL1B --+> IL6		MolTransport	Adiponectin decreased IL-1beta-induced secretion of IL-6, IL-8, and monocyte chemoattractant protein 1 from endometrial stromal cells.	info:pmid/16601138#abs:11
IL1B --+> IL6		MolTransport	IL-1ß stimulated release of IL-6 and TNF-a by melanocytes, whereas LPS activated production of TNF-a, but not of IL-6.	info:pmid/22132371#abs:5
IL1B --+> IL6		MolTransport	Dexamethasone slightly inhibited interleukin 1beta-induced IL-6 release, while interleukin 1beta releasing action on IL-6 was significantly reduced by indomethacin.	info:pmid/9784426#abs:6
IL1B --+> IL6		MolTransport	IL6 release and resorption (45Ca release) were induced by IL 1 beta in neonatal mouse calvaria bones in culture.	info:pmid/9309381#abs:3
IL1B --+> IL6		MolTransport	However, IL-4 did not induce IL-6 secretion by the Intestinal epithelial cells-6 cells, nor did it alter IL-1 beta-induced IL-6 secretion.	info:pmid/8706333#abs:6
IL1B --+> IL6		MolTransport	Addition of either lipopolysaccharide or human recombinant interleukin-1 beta (IL-1 beta) to rat astrocytes in culture stimulated IL-6 secretion.	info:pmid/7910101#abs:3
IL1B --+> IL6		MolTransport	In contrast, both IL-1beta and TNFalpha highly induced IL-6 secretion in chorion-derived cells, demonstrating the overall responsiveness of these cells to these stimuli.	info:pmid/17005253#abs:6
IL1B --+> IL6		MolTransport	Second, application of substance P or neurokinin A to NK1R+ glioma cell lines increased the secretion of interleukin 6 (IL-6) and potentiated IL-6 secretion induced by IL-1beta.	info:pmid/9888463#abs:3
IL1B --+> IL6		MolTransport	TNF-alpha and IL-1beta are early regulators of the immune response and both induce the release of secondary cytokines, such as IL-6 and IL-8.	info:pmid/16175346#abs:11
IL1B --+> IL6		MolTransport	Furthermore, silencing interleukin-1ß successfully blocked IL-6 secretion, CD36 expression, and nuclear factor-?B activation in response to visfatin.	info:pmid/24378536#abs:7
IL1B --+> IL6		MolTransport	Interleukin-6 secretion was remarkably stimulated by tumor necrosis factor-alpha, interleukin-1 beta, and IL-4, and was also influenced by a combination of epidermal growth factor and bromocriptine.	info:pmid/8057147#abs:5
IL1B --+> IL6		MolTransport	Addition of soluble interleukin-1 receptor type II (2.0 microg/mL) significantly inhibited IL-1 beta-induced IL-6 and IL-8 secretion by endometrial cells in vitro.	info:pmid/17482186#abs:8
IL1B --+> IL6		MolTransport	Bombesin dose-dependently increased cytosolic calcium, but did not alter interleukin 1beta-induced reduction of cell viability or IL-6 secretion, both A375-6-specific cell functions.	info:pmid/9041380#abs:6
IL1B --+> IL6		MolTransport	Our previous studies indicated that non-antimicrobial chemically modified tetracyclines can dose-dependently inhibit interleukin-1 beta-induced IL-6 secretion in osteoblastic cells.	info:pmid/14563491#abs:3
IL1B --+> IL6		MolTransport	However, tumor necrosis factor-alphadid not enhance interleukin-1beta-induced interleukin-6 release if co-incubated with interleukin-1betafor a shorter time (6 hr).	info:pmid/10712813#abs:7
IL1B --+> IL6		MolTransport	Adenosine augmented adrenal IL-6 release stimulated by endotoxin (LPS), interleukin 1 beta (IL-1 beta), adrenocorticotrophic hormone, and angiotensin II.	info:pmid/9126707#abs:6
IL1B --+> IL6		MolTransport	IL-6 secretion was stimulated from 0.5 +/- 0.01 pg/h x microg fibroblast protein to 18.5 +/- 2.6 pg/h x microg fibroblast protein with IL-1beta (P < 0.01).	info:pmid/11336164#abs:8
IL1B --+> IL6		MolTransport	Furthermore, treatment with NaHS or MEK1 inhibitor completely abolished the interleukin-1ß-induced secretion of IL-6, whereas inhibitors of p38 and JNK did not show this effect.	info:pmid/24489350#abs:9
IL1B --+> IL6		MolTransport	The glucocorticoid dexamethasone inhibited the IL-1beta-activated release of IL-6 from the postmortem astrocyte cultures A157 and A295 and from the astroglioma cell lines.	info:pmid/9449430#abs:5
IL1B --+> IL6		MolTransport	We examined the effects of physiological and supraphysiological concentrations of 17beta-estradiol (E2) and cortisol on basal and Interleukin-1beta-induced IL-6 release in the medium.	info:pmid/11509008#abs:5
IL1B --+> IL6		MolTransport	The results demonstrate that FSH, interleukin-1 alpha, interleukin-1 beta, and lipopolysaccharide, but not TNF alpha, caused significant concentration-dependent increases in IL-6 release.	info:pmid/7680907#abs:3
IL1B --+> IL6		MolTransport	These findings show that human recombinant interleukin 1 beta interacts with its receptor on smooth muscle cells to induce transcription of the IL-6 gene and to cause the secretion of IL-6.	info:pmid/7768376#abs:9
IL1B --+> IL6		MolTransport	HA1004 at 10 microM did not significantly affect the IL-1beta- and TNF-alpha-induced IL-6 secretion, suggesting that cAMP and protein kinase A are not sufficient to stimulate this process.	info:pmid/9576614#abs:4
IL1B --+> IL6		MolTransport	Constitutive or interleukin -1beta-induced IL-8 or IL-6 secretion or nuclear factor-kappaB activity was not significantly different between non-cystic fibrosis and cystic fibrosis cells.	info:pmid/14670800#abs:5
IL1B --+> IL6		MolTransport	In response to mild hypothermia, an enhanced IL-1ß expression by patient monocytes resulted in increased IL-6 and TNF-a secretion, as compared to control cells.	info:pmid/21833523#abs:13
IL1B --+> IL6		MolTransport	Treatment with an IL-1ß neutralising antibody abolished the stimulation of IL-6 secretion by conditioned medium, indicating that IL-1ß is a key regulator of preadipocyte IL-6 production.	info:pmid/22079434#abs:6
IL1B --+> IL6		MolTransport	Dexamethasone also inhibited the release of IL-6, IL-8, and prostaglandin E2 induced by IL-1beta in both osteoarthritis and rheumatoid arthritis fibroblasts.	info:pmid/11289656#abs:10
IL1B --+> IL6		MolTransport	The addition of IL-1 alpha, IL-1 beta, or the tumor promoter PMA significantly enhanced the synthesis and release of epidermal cells-derived IL-6 (epidermal cells-IL 6).	info:pmid/2784142#abs:6
IL1B --+> IL6		MolTransport	The addition of IL-1beta resulted in an increase in the release of IL-6 and MCP-1, similar to that observed with lipopolysaccharide stimulation, but failed to increase the production of TNFalpha.	info:pmid/10352357#abs:11
IL1B --+> IL6		MolTransport	Interleukin-1 beta (IL-1 beta) stimulates IL-6 release from anterior pituitary cells through a mechanism that involves lysophosphatidylcholine (LPC 18:0) generation and protein kinase C activation.	info:pmid/11268388#abs:3
IL1B --+> IL6		MolTransport	Although the IEC-6 cells are known to produce TGF-beta, autocrine-secreted TGF-beta was found to have no effect on the elevated IL-6 secretion induced by both TNF-alpha plus interleukin-1 beta.	info:pmid/7590883#abs:6
IL1B --+> IL6		MolTransport	The abilities of recombinant human interleukin 1 beta and tumour necrosis factor alpha to induce release of GnRH and interleukin 6 from primary culture of rat hypothalamic cells were examined.	info:pmid/2239094#abs:1
IL1B --+> IL6		MolTransport	Our findings suggest that silica-induced IL-6 release from pneumocytes is mainly mediated via IL-1 beta release from the monocytes, via both COX2-dependent and -independent pathways.	info:pmid/19580863#abs:9
IL1B --+> IL6		MolTransport	IL-1RAcPb deletion had no effect on Interleukin-1a- and Interleukin-1ß-induced IL-6 release in neurons, but significantly reduced Interleukin-1a- but not Interleukin-1ß-induced p38 phosphorylation.	info:pmid/21968452#abs:7
IL1B --+> IL6		MolTransport	Interleukin-1 beta-stimulated IL-6 release from human peritoneal mesothelial cells and human peritoneal fibroblasts was used as the cell functional parameter.	info:pmid/9853285#abs:6
IL1B --+> IL6		MolTransport	Recombinant mouse IL-1beta induced strong activation of ERK1/2, p38, JNK and nuclear factor-kappa B, and significant release of IL-6 and PGE2, which was blocked by IL-1ra.	info:pmid/15749024#abs:5
IL1B --+> IL6		MolTransport	We have therefore examined the role of miR-146a during the interleukin -1beta-stimulated IL-6 and IL-8 release and proliferation in primary human airway smooth muscle cells.	info:pmid/20525168#abs:2
IL1B --+> IL6		MolTransport	CD14(+) monocytes-paracrined IL-1ß promoted the secretion of IL-6 by Human umbilical cord mesenchymal stem cells via JNK and NF-?B signaling pathway.	info:pmid/22508062#abs:6
IL1B --+> IL6		MolTransport	Scabies inhibited the IL-1alpha and IL-1beta-induced secretion of IL-6, while a combination of scabies and histamine or LTB4 reduced the TNFalpha-induced secretion of IL-6.	info:pmid/19523846#abs:5
IL1B --+> IL6		MolTransport	Interleukin-1beta, (100 pmol/L), tumor necrosis factor-alpha (1 nmol/L), and lipopolysaccharide (1 microg/mL) each increased the release of IL-6, IL-8, and monocyte chemoattractant protein-1 by MaMi cells.	info:pmid/9740146#abs:9
IL1B --+> IL6		MolTransport	IL-6 gene expression and IL-6 secretion by A549 cells was induced by IL-1 beta, TNF alpha, and by human alveolar macrophages and THP1 cells conditioned media.	info:pmid/8040328#abs:5
IL1B --+> IL6		MolTransport	IL-1beta induced release of IL-6 and activated nuclear factor-kappa B, p38, JNK and ERK1/2 in mixed glial cultures, which was completely abolished in the presence of interleukin-1 receptor antagonist (IL-1ra).	info:pmid/12799018#abs:5
IL1B --+> IL6		MolTransport	These agents each increased cyclic adenosine monophosphate activity in muscle substance P, and the neurokinin 1 agonist Ac-[Arg6,Sar9,Met(O2)11] substance P(6-11) inhibited the interleukin-1beta-induced IL-6 release.	info:pmid/9922315#abs:7
IL1B --+> IL6		MolTransport	IL1beta treatment amplified the excitotoxic effects after 24 h, but longer treatment with IL1beta stimulated the neuronal release of IL6 resulting in increased levels of aFGF and a decreased excitotoxicity.	info:pmid/12044971#abs:4
IL1B --+> IL6		MolTransport	Qualified specificity of oubain for hepatocellular acute-phase protein synthesis inhibition is demonstrated by lack of effectivity on IL-1beta-induced IL-6 release from primary human coronary artery smooth muscle cells.	info:pmid/20206126#abs:9
IL1B --+> IL6		MolTransport	Interleukin -1beta-induced IL-8 and IL-6 secretion by peripheral blood mononuclear cells were both significantly reduced by 1.5L-leukocytapheresis therapy. 1.5L-leukocytapheresis was clinically effective for active ulcerative colitis patients.	info:pmid/18937719#abs:11
IL1B --+> IL6		MolTransport	IL1 beta, granulocyte-macrophage colony-stimulating factor, macrophage colony-stimulating factor and stem cell factor increased IL6 secretion, whereas IL4 caused decreased IL6 secretion together with increased release of IL1 receptor antagonist.	info:pmid/8876613#abs:4
IL1B --+> IL6		MolTransport	lipopolysaccharide additionally led to enhanced expression of TNF-a and IL-1ß exclusively in microglial cells, as well as a time-dependent release of TNF-a and IL-6 from organum vasculosum laminae terminalis microcultures.	info:pmid/20883673#abs:6
IL1B --+> IL6		MolTransport	The biological activities of IL-1 receptor antagonist (IL-1ra) or IL-1ra-like molecule were measured by its ability to suppress the IL-1beta-mediated induction of adhesion molecules (ICAM and ELAM) on endothelial cells and of IL-6 secretion by these cells.	info:pmid/9557955#abs:2
IL1B --+> IL6		MolTransport	Here, we show that high-dose IgG specifically and completely inhibited TNF-a-induced, but not IL-1ß-induced, secretion of proinflammatory cytokines such as G-CSF and IL-6 by cultured human coronary artery endothelial cells .	info:pmid/22585560#abs:3
IL1B --+> IL6		MolTransport	Familial cold autoinflammatory syndrome monocytes respond to mild hypothermia with IL-1beta release, which in turn induces autocrine transcription and secretion of IL-6 and TNF-alpha as well as stimulation of further IL-1beta production.	info:pmid/17320940#abs:13
IL1B --+> IL6		MolTransport	Effects of PD98059, SB202190 and SP600125 (inhibitors of ERK, p38 and JNK, respectively) on interleukin-1beta-induced secretion of IL-6 and IL-8, and on interleukin-1beta-induced expression of cyclo-oxygenase-2 (COX-2) in endometriotic cells were studied.	info:pmid/15550066#abs:5
IL1B --+> IL6		MolTransport	Lipoxin A4 and transforming growth factor beta 2 (TGF-beta 2), mediators with potential anti-inflammatory activities, were tested to determine how they affect IL-1 beta-dependent release of IL-6 and MMPs in human fibroblast like synoviocytes.	info:pmid/15000862#abs:2
IL1B --+> IL6		MolTransport	Troglitazone dose-dependently reduced the IL-1ß-induced release of IL-6 and vascular endothelial growth factor, the TNF-a-induced release of eotaxin and regulated on activation, normal T expressed and secreted (RANTES), and the IL-4-induced release of eotaxin.	info:pmid/20870897#abs:3
IL1B --+> IL6		MolTransport	Since HGF are present in periodontal lesion, it is possible that IL-6 secretion stimulated by exposure to inflammatory cell products such as IL-1 beta may participate in the destruction of periodontal tissue in periodontitis.	info:pmid/9385777#abs:12
IL1B --+> IL6		MolTransport	Transfection of primary amnion cells with apelin small interfering RNA was associated with significantly increased interleukin -1ß-induced IL-6 and IL-8 release and cyclooxygenase-2 messenger RNA expression and resultant prostaglandin E2 and prostaglandin F2a release.	info:pmid/23314958#abs:8
IL1B --+> IL6		MolTransport	histone deacetylase inhibitors, SAHA (vorinostat), and LBH589 (panobinostat) significantly (6.1- and 5.4-fold) elevated miR-146a expression by increasing the binding of the transcription factor NF-?B to the miR-146a promoter, and negatively regulated IL-1ß-induced IKK/I?B/p65 phosphorylation signaling and IL-6 secretion.	info:pmid/24107356#abs:8
IL1B --+> IL6		MolTransport	In combination, TGF-beta and platelet-derived growth factor (2GF) synergistically augmented TNFalpha- or IL1beta-induced matrix metalloproteinase 3 (MMP3), IL6, IL8, and macrophage inflammatory protein 1 alpha (MIP1alpha) secretion by fibroblast-like synoviocytes.	info:pmid/20380722#abs:4
IL1B --+> IL6		MolTransport	Stimulation of human intestinal microvascular endothelial cells and human umbilical vein endothelial cells with recombinant human interleukin-1 beta or rhTNF-alpha induced cell associated bioactive interleukin-1 alpha but not interleukin-1 beta, as well as enhanced secretion of both IL-6 and IL-8.	info:pmid/9659156#abs:6
IL1B --+> IL6		MolTransport	IL-6 secretion was induced by IL-1 beta in a concentration as low as 1 x 10(-10) M (p = 0.0008); addition of IL-1Ra was shown to inhibit interleukin-1-induced changes by 87% (p = 0.0012) at a molar ratio of 100:1, and by 100% at a molar ratio of 1,000:1, LPS stimulated IL-6 secretion progressively over the concentration of 1-100 ng/ml (p = 0.0001).	info:pmid/8413826#abs:4
IL1B --+> IL6		MolTransport	These studies demonstrate that: (a) intrathecal gp120 upregulates meningeal gene expression of proinflammatory signals, including tumor necrosis factor-alpha (TNF-alpha), interleukin-1beta (IL-1beta), interleukin 6 (IL-6), and inducible nitric oxide synthase (iNOS), and (b) intrathecal gp120 induces meningeal release of TNF-alpha, IL-1beta, and IL-6.	info:pmid/16989980#abs:6
TNF --+> IL1B		Expression	TNF-alpha was necessary for the local PAF-induced IL-1beta production.	info:pmid/16025141#abs:6
TNF --+> IL1B		Expression	The hormone also attenuated TNF-alpha-dependent mRNA expression of IL-1beta.	info:pmid/17525069#abs:7
TNF --+> IL1B		Expression	IL-1 alpha and IL-1 beta mRNA were induced with LPS or TNF.	info:pmid/2511244#abs:2
TNF --+> IL1B		Expression	The TNF alpha-induced IL-1 beta gene expression was also regulated by 15 R/S-methyl-lipoxin A4.	info:pmid/10685363#abs:4
TNF --+> IL1B		Expression	Nuclear run-on analysis indicated that GM-CSF, like TNF, increases IL-1 beta transcription.	info:pmid/8613710#abs:6
TNF --+> IL1B		Expression	TNF-alpha dose-dependently increased the levels of all IL-1beta cytokine family members.	info:pmid/15358691#abs:6
TNF --+> IL1B		Expression	However, in the resistant cells, the production of IL-1beta and IL-6 were specifically impaired in response to TNF-alpha.	info:pmid/14734475#abs:13
TNF --+> IL1B		Expression	Similarly, addition of IL-6 or TNF-alpha induces up-regulation of IL-1 beta mRNA.	info:pmid/8370177#abs:5
TNF --+> IL1B		Expression	Similarly recombinant TNF alpha alone induced IL-1 beta synthesis only in a few U-937 cells.	info:pmid/1421015#abs:9
TNF --+> IL1B		Expression	We speculate that CMV infected cells release excess TNF or other stimulatory factors which increase IL-1 beta synthesis.	info:pmid/2556620#abs:7
TNF --+> IL1B		Expression	In situ hybridisation showed that the TNFalpha-induced expression of IL-1beta mRNA was significantly reduced by triclosan.	info:pmid/9584910#abs:3
TNF --+> IL1B		Expression	Ghrelin caused a decrease in TNFalpha-induced COX-2 and IL-1beta expression in OE-19 cells.	info:pmid/17763959#abs:11
TNF --+> IL1B		Expression	Intracellular IL-1 alpha and IL-1 beta levels were markedly enhanced by IL-1 beta and TNF alpha.	info:pmid/7686496#abs:9
TNF --+> IL1B		Expression	Interestingly, TNF-alpha sequestration alone significantly decreased myocardial IL-1beta and IL-6 production.	info:pmid/14752292#abs:6
TNF --+> IL1B		Expression	Treatment with phosphodiesterase inhibitor, TNF-Ab, or HBO(2) significantly reduced serum/tissue TNF-alpha, IL-1beta, NOx, and iNOS expression.	info:pmid/19802525#abs:13
TNF --+> IL1B		Expression	This pathway triggers pronociceptive cytokine TNF-a release that in turn mediates rises in KC/CXCL1 and IL-1ß expression.	info:pmid/24595131#abs:11
TNF --+> IL1B		Expression	Thus, we report that Il-1 and TNF regulate IL-1 beta gene expression via both transcriptional and post-transcriptional mechanisms in vitro.	info:pmid/1918980#abs:10
TNF --+> IL1B		Expression	IL-1beta and IL-1Ra expressions were significantly upregulated by TNF-alpha, whereas IL-1alpha and IL-1R1 were unchanged.	info:pmid/19435506#abs:7
TNF --+> IL1B		Expression	Interleukin-1 beta (IL-1 beta) transcripts were induced by EGF, TNF, or lipopolysaccharide and were inhibited by hydrocortisone .	info:pmid/2787682#abs:6
TNF --+> IL1B		Expression	In addition to TNFa, RB51-induced caspase-1 and IL-1ß production was also driven by caspase-2-mediated mitochondrial dysfunction.	info:pmid/24350060#abs:10
TNF --+> IL1B		Expression	In chondrocytes the expression of IL-1beta mRNA was enhanced by IL-17 and TNF-alpha, with a maximum level reached by IL-1beta.	info:pmid/12359166#abs:10
TNF --+> IL1B		Expression	In addition, simultaneous stimulation with recombinant interleukin 1 (alpha or beta) and recombinant TNF resulted in a synergistic increase in IL-1 beta mRNA levels.	info:pmid/2788284#abs:3
TNF --+> IL1B		Expression	MUC1/B and MUC1/A differed in their ability to modulate tumor necrosis a (TNFa)-induced transcription of IL-1ß and IL-8.	info:pmid/21854773#abs:5
TNF --+> IL1B		Expression	TNFalpha also increased TNFalpha and IL1beta mRNAs in the hypothalamus, hippocampus and somatosensory cortex.	info:pmid/17022949#abs:5
TNF --+> IL1B		Expression	Furthermore, C5a and TNF in combination acted as a potent primer for cholesterol crystals-induced IL-1ß release by increasing IL-1ß transcripts.	info:pmid/24554772#abs:7
TNF --+> IL1B		Expression	Treatment with TNF-alpha monoclonal antibody, theophylline, or pentoxifylline significantly reduced serum/tissue TNF-alpha, IL-1beta, nitrate/nitrite, and iNOS expression.	info:pmid/16133968#abs:9
TNF --+> IL1B		Expression	Gene expression analyses showed that TNF-a and interleukin-1ß stimulate the adipocyte expression of TNF-a, interleukin-1ß and IL-6.	info:pmid/23208413#abs:8
TNF --+> IL1B		Expression	Inhibition of RNA synthesis with actinomycin D demonstrated that the rate of degradation of IL-1 beta mRNA was reduced by treatment with TNF alpha.	info:pmid/8889469#abs:8
TNF --+> IL1B		Expression	IL-1beta transcription was induced in the temporal lobe cortex and thalamus, and TNFalpha in the hippocampus.	info:pmid/12591161#abs:8
TNF --+> IL1B		Expression	TNF-alpha-induced IL-1beta gene expression was also regulated by both anti-lipoxin A4 receptor antibodies and lipoxin A4-aspirin-triggered lipoxin analogues.	info:pmid/10377187#abs:4
TNF --+> IL1B		Expression	Full release of IL-1ß in response to uromodulin depended on priming of pro-IL-1ß expression by Toll-like receptors, TNF-a, or IL-1a.	info:pmid/22997256#abs:4
TNF --+> IL1B		Expression	TNF primes polymorphonuclear leukocytes for enhanced oxidative and secretory activity and directly induces adhesion and IL-1 beta expression.	info:pmid/7852843#abs:1
TNF --+> IL1B		Expression	These results provide new evidence that IL-8 as well as TNF alpha are the most proximal cytokines and induce subsequent production of IL-1 beta and IL-1Ra.	info:pmid/9166282#abs:11
TNF --+> IL1B		Expression	TNF-alpha-induced production of interleukin-1beta and monocyte chemoattractant protein-1 from cultured cardiomyocytes was reduced significantly by IMD-0354.	info:pmid/15194461#abs:4
TNF --+> IL1B		Expression	In particular, IL-1 beta and neopterin production were further enhanced by stimulation with either interferon-gamma (IFN-gamma) or TNF-alpha without a synergistic effect.	info:pmid/8450066#abs:7
TNF --+> IL1B		Expression	TNFalpha (0.1-10 ng/ml) stimulated IL-6, IL-1alpha and IL-1beta mRNA expression in cardiac fibroblasts in a concentration-dependent manner.	info:pmid/17612514#abs:7
TNF --+> IL1B		Expression	IL-1, tumor necrosis factor (TNF), and lipopolysaccharide not only enhanced the accumulation of c-sis mRNA, but also induced IL-1 beta gene expression.	info:pmid/2492403#abs:2
TNF --+> IL1B		Expression	The combination of IL-17 and TNFalpha induced the expression of IL-6 or IL-1beta messenger RNA 7 times more than their additive stimulation, and that of IL-8 messenger RNA 3.8 times more.	info:pmid/11592383#abs:11
TNF --+> IL1B		Expression	Tumour necrosis factor-alpha (TNF alpha) similarly up-regulated type II IL-1 receptor mRNA levels, and type I IL-1 receptor mRNAs albeit to a lesser extent than IL-1 beta.	info:pmid/7617302#abs:3
TNF --+> IL1B		Expression	We conclude that vagal afferents mediate peripheral TNF-a-induced brain TNF-a and IL-1ß mRNA expressions to affect sleep.	info:pmid/23904683#abs:13
TNF --+> IL1B		Expression	In contrast, IL-1 beta was only increased in stimulated cell supernatants after 8 hr, and the onset of expression of IL-1 beta mRNA was also delayed in comparison to that of TNF alpha mRNA.	info:pmid/7704977#abs:7
TNF --+> IL1B		Expression	We report here that bacterial endotoxin and recombinant human tumor necrosis factor cause accumulation of IL-1 beta mRNA in adult human vascular endothelial cells.	info:pmid/3526909#abs:3
TNF --+> IL1B		Expression	IL-19 upregulated TNF-a and IL-10 in cultured HepG2 cells, and it increased IL-1ß and TNF-a expression in cultured A549 cells.	info:pmid/23468852#abs:7
TNF --+> IL1B		Expression	In addition, macrophage depletion also inhibits TNF + LPS-induced IL-1alpha and IL-1beta mRNA expression in rat islets.	info:pmid/9510167#abs:6
TNF --+> IL1B		Expression	Pre-exposure to H(2)O(2) significantly delayed the TNFa-induced expression of an NF-?B reporter gene and inflammatory proteins (intercellular adhesion molecule-1 and IL-1ß).	info:pmid/22684243#abs:6
TNF --+> IL1B		Expression	TNF soluble receptor expressed by herpes simplex virus vector reduced gene transcription of spinal TNFa and interleukin-1ß (IL-1ß) induced by repeated morphine.	info:pmid/21614028#abs:6
TNF --+> IL1B		Expression	However, TNFalpha-induced IL-1beta generation in both paws and the presence of local IL-1beta in the contralateral paw were essential for the development of bilateral hyperalgesia.	info:pmid/19231080#abs:11
TNF --+> IL1B		Expression	Its presence, like that of TNF-alpha, was ubiquitous, and only chronic lymphocytic leukemia and T-cell acute lymphoblastic leukemia cells consistently failed to produce IL-1 beta message.	info:pmid/8417962#abs:6
TNF --+> IL1B		Expression	Alleles TNFA -238A, IL1B -31T and variant IL1RN*2 of repeat polymorphism in the gene encoding the IL-1 receptor antagonist increase production of TNF-alpha and IL-1beta, respectively.	info:pmid/19278365#abs:2
TNF --+> IL1B		Expression	A 48 h, lipopolysaccharide time course study showed that TNF increased first at 1 h, followed by peak expression of IL1B at 6 h, and those of S100A8, S100A12, and LAP at 12 h.	info:pmid/23077171#abs:6
TNF --+> IL1B		Expression	In vivo, intracerebroventricular injection of IL1beta or TNFalpha also significantly increased IL1beta, TNFalpha and IL6 mRNA levels in the hypothalamus and cortex.	info:pmid/18620339#abs:6
TNF --+> IL1B		Expression	Lack of TNFa increased higher basal VCAM-1 protein and sVCAM-1, but failed to up-regulate IL-6 and IL-1ß mRNA and VCAM-1 protein in response to diabetes.	info:pmid/20856927#abs:7
TNF --+> IL1B		Expression	Surprisingly, neutralization of TNF-a abrogated IL-1ß production and skin disease in neonatal Nlrp3 mutant mice, but not in affected adult mice.	info:pmid/22819042#abs:6
TNF --+> IL1B		Expression	In this study, using reverse transcription polymerase chain reaction, we found that both endogenous interleukin-1 alpha and beta (IL-1 alpha, IL-1 beta) mRNA were up-regulated upon TNF-alpha induction.	info:pmid/21533451#abs:2
TNF --+> IL1B		Expression	TNFa- and GM-CSF-induced both de novo IL-1ß and sIL-1Ra protein expression as detected by Western blot analysis, which confirmed proper neutrophil activation by these cytokines in vitro.	info:pmid/21873076#abs:6
TNF --+> IL1B		Expression	Moreover, expression of RTEF-1 decreased TNF-a-induced HIF-1a promoter activity, IL-1ß, and IL-6 mRNA levels in cells; however, the effect of RTEF-1 was largely lost when Y352 was mutated to alanine.	info:pmid/24213609#abs:10
TNF --+> IL1B		Expression	TNF-alpha-stimulated proliferation, release of proteins and expressions of mRNA of IL-1beta and IL-6 in mesangial cells were inhibited by lipoxin A(4) in a dose-dependent manner.	info:pmid/15954894#abs:10
TNF --+> IL1B		Expression	TNF alpha increased the messenger ribonucleic acid levels of ICE, TNF alpha, IL-1 beta, bcl-2, and nuclear factor-kappa B in preadipocytes and adipocytes (P < 0.01).	info:pmid/11397893#abs:6
TNF --+> IL1B		Expression	Thus captopril reduced TNF-alpha-induced IL-1beta and interleukin-1betamRNA synthesis in monocytes, in vitro, probably through interference with NF-kappaB activation of the IL-1beta gene.	info:pmid/12228766#abs:9
TNF --+> IL1B		Expression	Induction with TNF resulted in the appearance of IL 1-alpha mRNA and a very significant increase in IL 1-beta mRNA, indicating that TNF induces the synthesis of both IL 1-alpha and IL 1-beta in FS-4 cells.	info:pmid/3494060#abs:10
TNF --+> IL1B		Expression	To investigate the hypothesis that tumor necrosis factor alpha (TNFalpha) blockade in rheumatoid arthritis diminishes synovial synthesis of TNFalpha, interleukin-1alpha (IL-1alpha), and IL-1beta.	info:pmid/11083259#abs:1
TNF --+> IL1B		Expression	These results provide evidence that IL-8 and TNFalpha were responsible for the production of IL-1beta and IL-1Ra, and that IL-1beta was responsible for the second phase of IL-1beta and IL-8 production.	info:pmid/9605181#abs:11
TNF --+> IL1B		Expression	Furthermore, in U-87 cells, TNF-alpha enhanced both ICAM-1 and interleukin-1 beta (IL-1 beta) expression, and decreased immunoreactivity for transforming growth factor-beta (TGF-beta) protein.	info:pmid/8093640#abs:5
TNF --+> IL1B		Expression	Therefore, we examined the effect of NFkappaB decoy ODN transfection on TNF-alpha-induced endogenous interleukin -1alpha, IL-1beta, IL-6, ICAM-1 and VCAM-1 gene expression as assessed by RT-PCR and Northern blotting.	info:pmid/10918504#abs:6
TNF --+> IL1B		Expression	META060 (1-20 µg/mL) inhibited TNF-a-induced expression of inflammatory mediators including IL-1ß, MCP-1 and RANTES in human aortic endothelial cells and THP-1 cells.	info:pmid/22658256#abs:4
TNF --+> IL1B		Expression	Moreover, when TNFalpha-induced secretion/production of IL-1beta from adipocytes was inhibited by the IL-1 converting enzyme (ICE-1) inhibitor II (Ac-YVAD-CMK), insulin resistance was prevented.	info:pmid/20660063#abs:9
TNF --+> IL1B		Expression	Illicium verum extract inhibited the expression of TNF-a/IFN-?-induced mRNA and protein expression of thymus and activation-regulated chemokine (TARC/CCL17), macrophage-derived chemokine (MDC/CCL22), interleukin -6, and interleukin-1ß.	info:pmid/22974545#abs:5
TNF --+> IL1B		Expression	We found that grape powder extract attenuated TNFa-induced expression of inflammatory genes including interleukin -6, interleukin-1ß, IL-8, monocyte chemoattractant protein (MCP)-1, cyclooxygenase -2 and Toll-like receptor -2.	info:pmid/20382011#abs:4
TNF --+> IL1B		Expression	Unlike IL-8, the lipopolysaccharide-stimulated production of TNF and IL-1 beta, as well as the TNF-stimulated production of IL-1 beta, was markedly enhanced by IFN-gamma over the entire incubation period (up to 18 hr).	info:pmid/8069926#abs:7
TNF --+> IL1B		Expression	The induction of TNF and interleukin 1 beta (IL-1 beta) mRNA by exogenous TNF or IL-1 beta, as determined by Northern blot analysis, is time dependent in normal human monocytes isolated by countercurrent elutriation.	info:pmid/2334910#abs:3
TNF --+> IL1B		Expression	This TNF-alpha/cAMP pathway regulates IL-1 beta production at the level of transcription and requires a cAMP response element located between -2762 and -2755 bp in the upstream regulatory sequence of IL-1 beta.	info:pmid/7608561#abs:4
TNF --+> IL1B		Expression	Nuclear run-on analyses showed that IL-1 alpha transcriptionally activated the genes for IL-6, GM-colony-stimulating factor, and IL-1 beta, while TNF alpha transcriptionally induced expression of IL-6 and IL-1 beta.	info:pmid/1693528#abs:5
TNF --+> IL1B		Expression	In addition, anti-TNF-alpha mAb-treatment decreased diabetes-induced cardiac TNF-alpha and IL-1beta expression by 2.0-fold and 1.8- fold, respectively, and reduced the ratio of phosphorylated to total ERK by 2.7-fold.	info:pmid/17909696#abs:6
TNF --+> IL1B		Expression	The addition of recombinant human IL-1 beta or recombinant human TNF-alpha significantly enhanced IL-1 alpha production in endothelial cells, and IL-1 alpha and IL-1 beta production in smooth muscle cells.	info:pmid/2062178#abs:3
TNF --+> IL1B		Expression	Moreover, TNF-alpha-induced expression of cytokines, such as TNF-alpha and IL-1beta, and a chemokine, IL-8, were suppressed by silymarin treatment in human keratinocyte cell line, HaCaT.	info:pmid/17996674#abs:10
TNF --+> IL1B		Expression	Thus, human adipose tissue from nonobese individuals releases substantial amounts of IL-6, IL-8 and interleukin-1 RA and the gene expression of these cytokines, like that of IL-1beta and PAI-1, is regulated by TNFalpha.	info:pmid/15917841#abs:5
TNF --+> IL1B		Expression	The phenytoin-mediated enhancement of TNF alpha-induced IL-1 beta production and prostaglandin E2 formation in gingival fibroblasts may be an important link in the pathogenesis of gingival overgrowth induced by phenytoin.	info:pmid/8653494#abs:7
TNF --+> IL1B		Expression	The combination of TBP and TNFR blocking peptide was able to obviously inhibit both respiratory burst of monocytes induced by TNF-alpha and IFN-gamma and transcription level of IL-1beta and IL-8 mRNA induced by TNF-alpha.	info:pmid/17286914#abs:7
TNF --+> IL1B		Expression	The analgesic mechanisms of piracetam were related to inhibition of carrageenin- and TNF-a-induced production of IL-1ß as well as prevention of carrageenin-induced decrease of reduced glutathione, ferric reducing ability and free radical scavenging ability in the paw.	info:pmid/23474372#abs:8
TNF --+> IL1B		Expression	The expression of IL-1beta, IL-6 and TNF-alpha mRNA of group A and group B increased compared with the control group, and the expression of IL-1beta, IL-6 and TNF-alpha mRNA of group B increased more than that of group A (P<0.05).	info:pmid/23841303#abs:8
TNF --+> IL1B		Expression	In addition, IL-17 increased TNF-alpha-induced IL-1alpha, IL-1beta, and IL-6 mRNA expression in fetal mouse metatarsals and IL-1alpha and IL-6 mRNA expression in MC3T3-E1 cells.	info:pmid/10469279#abs:6
TNF --+> IL1B		Expression	Quercetin, and to a lesser extent trans-resveratrol, attenuated the TNF-a-induced expression of inflammatory genes such as interleukin -6, interleukin-1ß, IL-8, and monocyte chemoattractant protein-1 (MCP-1) and the secretion of IL-6, IL-8, and MCP-1.	info:pmid/20943792#abs:7
TNF --+> IL1B		Expression	However, associated with IL-1beta, TNF-alpha greatly potentiated this enzyme induction. 2: Although unable to induce PGHS-2 expression by itself, TNF-alpha promoted a similar transcription nuclear factor-kappaB activation to IL-1beta.	info:pmid/12145100#abs:3
TNF --+> IL1B		Expression	Incubation of LT4 and ECV304 cells with interleukin-1beta or TNF-alpha produced a significant increase in ICAM-1 expression on their cell surface (ranging from a 2-fold increase for interleukin-1beta to a 5-fold increase for TNF-alpha).	info:pmid/9274931#abs:5
TNF --+> IL1B		Expression	In hepatic stellate cells, kaerophyllin elevated PPAR-? activity and reduced TNF-a-stimulated mRNA levels of intracellular adhesion molecule-1 (ICAM-1), MCP-1 and IL-1ß genes, which were reversed by small interfering RNA knockdown of PPAR-? gene.	info:pmid/22103576#abs:10
TNF --+> IL1B		Expression	Activation of PI3K/Akt signaling pathway exists in TNF-a-induced production of IL-1ß and MMP3 on Rheumatoid arthritis Fibroblast-like synoviocytes, which is hampered by PI3K inhibitor LY294002.	info:pmid/23328930#abs:8
TNF --+> IL1B		Expression	simvastatin prevented the increase in NF-kappaB activation and rise in IL-1beta and IL-6 levels induced by TNFalpha, whereas mevalonate and geranylgeranyl pyrophosphate reversed the inhibitory effects of simvastatin on activation of NF-kappaB and RhoA.	info:pmid/17075836#abs:8
TNF --+> IL1B		Expression	Incubation of macrophages with both lipopolysaccharide and TNF-alpha resulted in the expression of both IL-1 beta and inducible nitric oxide synthase (iNOS) mRNA transcripts and increased the release of IL-1 beta protein and nitrite production in culture supernatants.	info:pmid/8647201#abs:3
TNF --+> IL1B		Expression	This study demonstrates that outside-to-inside signaling through transmembrane TNF after ligation by infliximab inhibits constitutive NF-kappaB activation and suppresses spontaneous IL-1beta production by monocytes from patients with rheumatoid arthritis.	info:pmid/19714631#abs:11
TNF --+> IL1B		Expression	Administration of monoclonal anti-TNF-alpha antibodies also diminished the increases in interleukin-1 beta, interleukin-6, and interleukin-10 mRNA, but not the increases in TNF-alpha and interferon-gamma mRNA, which are found in the lungs following hemorrhage.	info:pmid/7634801#abs:7
TNF --+> IL1B		Expression	TNF-alpha-induced production of IL-1beta, IL-6 and IL-8 was hampered by treatment with the phosphatidylinositol 3 kinase inhibitor LY294002, suggesting that inhibition of Akt activation might inhibit IL-1beta, IL-6 and IL-8 production induced by TNF-alpha.	info:pmid/17314215#abs:11
TNF --+> IL1B		Expression	This includes blockade of TNF-a-induced expression of pro-inflammatory cell adhesion (Icam-1, Vcam-1), cytokine (Il-6, IL-1b), and chemokine (Mcp-1, Cx3cl1) genes, and expression of VCAM-1 protein in the intestine.	info:pmid/24098382#abs:4
TNF --+> IL1B		Expression	Production of granulocyte-macrophage colony-stimulating factor (GM-CSF), granulocyte-CSF (G-CSF), and interleukin-1 beta (IL-1 beta) in stromal cell layers was induced by incubation with IL-1 alpha, tumor necrosis factor (TNF), or lipopolysaccharide .	info:pmid/7994029#abs:2
TNF --+> IL1B		Expression	Silencing of Sphingosine 1-phosphate phosphatase 2 expression in endothelial cells, in turn, led to a marked reduction of TNF-alpha-induced IL-1beta mRNA and protein and to a partial reduction of induced IL-8, suggesting a pro-inflammatory role of Sphingosine 1-phosphate phosphatase 2.	info:pmid/17113265#abs:6
TNF --+> IL1B		Expression	Systemic TNFalpha and LPS administration activated microglia and increased expression of brain pro-inflammatory factors (i.e., TNFalpha, MCP-1, IL-1beta, and NF-kappaB p65) in wild-type mice, but not in TNF R1/R2(-/-) mice.	info:pmid/17203472#abs:4
TNF --+> IL1B		Expression	Specific inhibition of miR-31 suppressed NF-?B-driven promoter luciferase activity and the basal and TNF-a-induced production of IL-1ß, CXCL1/growth-related oncogene-a, CXCL5/epithelial-derived neutrophil-activating peptide 78, and CXCL8/IL-8 in human primary keratinocytes.	info:pmid/23233723#abs:4
TNF --+> IL1B		Expression	Taken together, the present data suggest that apoptosis of Hemozoin-fed monocytes is prevented through a cascade involving 15-HETE-mediated upregulation of IL-1ß transcription, rapidly sustained by chemokine, TNF-a, MMP-9, and IL-1RA transcription and upregulation of HSP27 protein expression.	info:pmid/20732999#abs:8
TNF --+> IL1B		Expression	The cytokine interactions are unidirectional, in that neutralization of TNF-alpha reduced IL-1 beta, IL-6 and IL-8 production, whereas treatment of the rheumatoid synovial membrane cells with a neutralizing concentration of the IL-1 receptor antagonist (IL-1ra) reduced IL-6 and IL-8 production but not TNF-alpha production.	info:pmid/8789287#abs:4
TNF --+> IL1B		Expression	The most potent cytokine production inhibitor was 1, which inhibited lipopolysaccharide-induced tumour necrosis factor alpha (TNFalpha) production by U937 cells and lipopolysaccharide-induced interleukin 1beta (IL-1beta) production by peripheral blood mononuclear cells with IC50 values of 80 nM and 190 nM respectively.	info:pmid/10604755#abs:3
TNF --+> IL1B		Expression	The CA treatment also significantly reduced the mRNA and protein levels of tumor necrosis factor alpha (TNF-a), interleukin-6 (IL-6) and IL-1ß at the application site, and the TNF-a production, the TNF-a-induced IL-6 and IL-1ß production, and TNF-a-induced nuclear factor-kappa B activation in human keratinocytes in vitro.	info:pmid/24583856#abs:5
IL1B --+> TNF		Expression	IL-1 beta induces the expression of a 1.9 kb TNF-alpha mRNA species.	info:pmid/1732280#abs:5
IL1B --+> TNF		Expression	TNF-alpha production was inhibited more potently than IL-1 beta.	info:pmid/9127437#abs:3
IL1B --+> TNF		Expression	Furthermore, IL-1 beta also induced increases in TNF alpha and c-fos mRNAs.	info:pmid/7617302#abs:4
IL1B --+> TNF		Expression	Recombinant IL-1 beta induced a very low level of TNF alpha production in PMA-treated cells.	info:pmid/1421015#abs:8
IL1B --+> TNF		Expression	IL-1beta-induced TNF production was greater in children compared with adults (2152+/-166 vs. 592+/-188, P <0.05).	info:pmid/15103492#abs:10
IL1B --+> TNF		Expression	Meanwhile, DY-9973 did not inhibit IL-1 beta-induced TNF-alpha production in U937 cells.	info:pmid/8933165#abs:5
IL1B --+> TNF		Expression	erythromycin900 also suppressed IL-1ß-induced IL-1ß and TNF-a expression in A549 cells.	info:pmid/22116077#abs:8
IL1B --+> TNF		Expression	In the amygdala, IL1beta enhanced IL6 mRNA and TNFalpha increased IL1beta mRNAs.	info:pmid/17022949#abs:7
IL1B --+> TNF		Expression	cyclic tensile strain inhibited the interleukin-1beta-stimulated synthesis of TNF-alpha, TNFR2, and iNOS.	info:pmid/17049356#abs:6
IL1B --+> TNF		Expression	A high dose of acetylsalicylic acid blocked interleukin-1 beta- and TNF-alpha-induced TNF-alpha and IL-8 expression, respectively.	info:pmid/11133489#abs:4
IL1B --+> TNF		Expression	IL-1beta also induced NF-kB up-regulation and increased TNF-alpha, IL-6, MMP-13 and iNOS expression.	info:pmid/22192912#abs:6
IL1B --+> TNF		Expression	Therefore, the ability of IL-1alpha or IL-1beta to induce epidermal cell production of TNF alpha was assessed.	info:pmid/9764841#abs:11
IL1B --+> TNF		Expression	In parallel with protein production, IL-1-beta messenger RNA levels peaked later and were more sustained than TNF-alpha messenger RNA levels.	info:pmid/1583410#abs:7
IL1B --+> TNF		Expression	Pentoxifylline (1 mg/ml) did not influence PMA-induced TNF-alpha production, but it augmented IL-1beta-induced TNF-alpha production.	info:pmid/9877451#abs:5
IL1B --+> TNF		Expression	IL-6 and tumor necrosis factor a production were elevated after injection of IL-1ß in Tristetraprolin-deficient mice.	info:pmid/21457063#abs:6
IL1B --+> TNF		Expression	Interleukin-1 beta also provoked tumor necrosis factor-alpha mRNA expression in vitro by normal mouse islet cells.	info:pmid/8099883#abs:5
IL1B --+> TNF		Expression	Globin specifically inhibited LPS activity in the standard Limulus assay but did not inhibit interleukin-1beta-mediated TNF synthesis.	info:pmid/12069185#abs:7
IL1B --+> TNF		Expression	The tissue concentrations of IL-1beta, IL-6, and CINC-1 increased within 24 h of surgery, and TNF-alpha concentration increased within 48 h of surgery.	info:pmid/17823623#abs:7
IL1B --+> TNF		Expression	IL-1beta-induced IL-1beta system and ligand (IL-1beta, TNF-alpha, and TGF-beta1) mRNA profiles were highly intercorrelated in the same samples.	info:pmid/9302075#abs:4
IL1B --+> TNF		Expression	IL-1 beta increased the IL-1 beta system and TNF-alpha mRNAs in the cerebellum and parieto-frontal cortex.	info:pmid/8886022#abs:3
IL1B --+> TNF		Expression	Gene expression analyses showed that TNF-a and interleukin-1ß stimulate the adipocyte expression of TNF-a, interleukin-1ß and IL-6.	info:pmid/23208413#abs:8
IL1B --+> TNF		Expression	We evaluated the constitutive and IL-1beta-induced expression of GM-CSF and TNF-alpha and the expression/activity of NF-kappaB in HPV+ and HPV- cell lines.	info:pmid/12127790#abs:2
IL1B --+> TNF		Expression	Taken together, these data demonstrate that IL-1 beta induces TNF-alpha gene expression in CH235-MG cells in a protein kinase C-dependent manner.	info:pmid/1639861#abs:9
IL1B --+> TNF		Expression	NGF down-regulates IL-1 beta-induced TNF-alpha and iNOS production by osteoarthritis synovial fibroblasts.	info:pmid/14611111#abs:9
IL1B --+> TNF		Expression	Both IL-1alpha and IL-1beta induced ICAM-1 expression and IL-8 and MCP-1 production at lower doses than TNF alpha or TNF beta.	info:pmid/10741905#abs:4
IL1B --+> TNF		Expression	Three-hour incubation of beta TC1 cells with 5 U/ml of IL-1 beta results in the expression of TNF-alpha mRNA and intracellular accumulation of TNF-alpha.	info:pmid/8890921#abs:2
IL1B --+> TNF		Expression	IL-1beta, PAF and bradykinin are mediators involved in ischemia and reperfusion injury by regulating the balance between TNF-alpha and IL-10 production.	info:pmid/15962100#abs:7
IL1B --+> TNF		Expression	Cervicovaginal washing levels of TNF-alpha were increased above the control value +2 SD in 11/50 HIV-positive women, those of IL-1 beta in 13/50, and those of IL-6 in 14/50.	info:pmid/8580374#abs:4
IL1B --+> TNF		Expression	Incubation of human macrophages with NBD peptides resulted in 50% inhibition of interleukin-1-beta-induced TNF-alpha production in the supernatant (p < 0.01).	info:pmid/16684367#abs:11
IL1B --+> TNF		Expression	Treatment of 2.2.15 cells with interferon alfa and/or interleukin-1beta (IL-1beta) reduced both viral gene transcription and tumor necrosis factor mRNA expression.	info:pmid/9755238#abs:4
IL1B --+> TNF		Expression	LD-1227 significantly decreased IL-1beta-stimulated gene expression and production of TNFalpha, MMP-1, MMP-13 and Col10A1 in human chondrocytes.	info:pmid/23034253#abs:8
IL1B --+> TNF		Expression	Two protein kinase C inhibitors, H7 and staurosporine, abrogate IFN-gamma/LPS- and IFN-gamma/IL-1 beta-induced TNF-alpha expression in a dose-dependent manner.	info:pmid/1460280#abs:7
IL1B --+> TNF		Expression	Furthermore, Traf6 has a key role in autocrine interleukin-1ß signalling in squamous cell carcinoma cells, which in turn is required to drive the expression of tumour necrosis factor a (TNFa).	info:pmid/22450746#abs:4
IL1B --+> TNF		Expression	Cycloheximide strongly increased interleukin-1beta-induced TNF-alpha mRNA concentration indicating that de novo protein synthesis is not required for TNF-alpha gene expression.	info:pmid/9089293#abs:6
IL1B --+> TNF		Expression	Captopril dose-dependently suppressed the interleukin 1 beta-induced synthesis of TNF by 74% (P < 0.01) and the interleukin 1 beta-induced synthesis of IL-1 alpha by 60% (P < 0.01).	info:pmid/8580368#abs:4
IL1B --+> TNF		Expression	Administration of interleukin-1 receptor antagonist inhibited interleukin-1 beta-augmented interleukin-1 alpha and tumor necrosis factor-alpha production by mononuclear cells.	info:pmid/9715044#abs:2
IL1B --+> TNF		Expression	Similarly, treatment of normal or malignant ovarian epithelial cells with purified recombinant IL-1 beta or TNF-alpha induced transcription of TNF-alpha mRNA within 1 h.	info:pmid/8385577#abs:7
IL1B --+> TNF		Expression	A similar pattern of TNF-alpha mRNA expression in the epidermis was provoked by intradermal exposure to interleukin 1 beta, a cytokine shown previously to induce TNF-alpha.	info:pmid/9576067#abs:7
IL1B --+> TNF		Expression	Alleles TNFA -238A, IL1B -31T and variant IL1RN*2 of repeat polymorphism in the gene encoding the IL-1 receptor antagonist increase production of TNF-alpha and IL-1beta, respectively.	info:pmid/19278365#abs:2
IL1B --+> TNF		Expression	In vivo, intracerebroventricular injection of IL1beta or TNFalpha also significantly increased IL1beta, TNFalpha and IL6 mRNA levels in the hypothalamus and cortex.	info:pmid/18620339#abs:6
IL1B --+> TNF		Expression	Accordingly, human chorionic gonadotrophin-A diminished interleukin-1beta-induced TNF-alpha transcript levels and protein release measured by quantitative real-time PCR and enzyme-linked immunosorbent assay.	info:pmid/17525069#abs:6
IL1B --+> TNF		Expression	TNF-alpha production in WEG-1 cells was increased upon exposure to IL-1beta and both protein kinase-C and tyrosine kinase pathways appeared to be involved in TNF-alpha stimulation.	info:pmid/10419651#abs:6
IL1B --+> TNF		Expression	In addition, the expression of TNFa mRNA was increased by 2.5-fold, interleukin -1ß mRNA increased by 13-fold and IL-6 mRNA by 111-fold in the dorsal spinal cord of morphine-tolerant rats.	info:pmid/21081778#abs:7
IL1B --+> TNF		Expression	Interleukin-1ß stimulated the production of Prostaglandin E(2), IL-6, IL-8 and monocyte chemotactic protein-1 very potently, but not that of nitric oxide and tumor necrosis factor-a.	info:pmid/21753131#abs:7
IL1B --+> TNF		Expression	Plasma TNF concentrations were increased in 42 patients, plasma IL-1 beta in 15 patients, IL-6 in 194 patients, and IL-8 in 52 patients at presentation.	info:pmid/8917024#abs:8
IL1B --+> TNF		Expression	At 48 h of infusion (immediately before lipopolysaccharide challenge), tumor necrosis factor a, lactoferrin, and serum amyloid A mRNA abundance was increased in HypoG and Il-1ß mRNA abundance was decreased in EuG.	info:pmid/22541481#abs:6
IL1B --+> TNF		Expression	However, MCP-1 inhibition persisted until 24 h. recombinant murine interleukin-1beta-induced MIP-2 and tumor necrosis factor-alpha mRNA expression were decreased by 36 and 24%, respectively, after halothane exposure.	info:pmid/12502982#abs:11
IL1B --+> TNF		Expression	In peripheral tissue, IL-1beta has been shown to induce TNFalpha expression and vice versa, resulting in mixed neutrophil and mononuclear cell recruitment to the site of injury.	info:pmid/12468033#abs:1
IL1B --+> TNF		Expression	In vitro studies showed that the combination of IL-1beta and C10 markedly augmented TNF-alpha synthesis by peritoneal macrophages and that C10 synthesis was induced in these cells following their exposure to IL-13.	info:pmid/11035713#abs:7
IL1B --+> TNF		Expression	These inhibitors selectively target Tpl2 in these cells, and they block LPS- and interleukin-1beta-induced TNFalpha production in both primary human monocytes and human blood.	info:pmid/17848581#abs:6
IL1B --+> TNF		Expression	Whereas activation of protein kinase A was able to induce expression of the IL-6 gene, it did not induce TNF alpha gene expression and was not involved in interleukin-1 beta-induced IL-6 and TNF alpha gene expression.	info:pmid/8627304#abs:5
IL1B --+> TNF		Expression	Pre-incubation with non-stimulatory concentrations of TNF-alpha inhibit IL-1beta-stimulated RANTES expression and similarly, non-stimulatory concentrations of IL-1beta inhibits TNF-alpha induced RANTES expression.	info:pmid/9670841#abs:2
IL1B --+> TNF		Expression	The hypothesis is that IL-1beta induces the production by keratinocytes of tumour necrosis factor alpha (TNF-alpha) which acts in a paracrine fashion on Langerhans cells to provide one signal for migration.	info:pmid/9879839#abs:2
IL1B --+> TNF		Expression	The supplementation of cycloheximide together with IL-1 beta resulted in the superinduction of TNF-alpha mRNA, suggesting that de novo protein synthesis is not required in Interleukin-1-induced TNF-alpha mRNA expression.	info:pmid/8333833#abs:5
IL1B --+> TNF		Expression	The induction of TNF and interleukin 1 beta (IL-1 beta) mRNA by exogenous TNF or IL-1 beta, as determined by Northern blot analysis, is time dependent in normal human monocytes isolated by countercurrent elutriation.	info:pmid/2334910#abs:3
IL1B --+> TNF		Expression	In hepatocytes or human hepatoma cells TNFalpha is expressed at extremely low levels but TNFalpha biosynthesis can be induced by interleukin -1beta or 12-O-tetradecanoylphorbol-13-acetate .	info:pmid/16888805#abs:3
IL1B --+> TNF		Expression	Exposure of human pancreatic duct cells to interleukin-1beta (IL-1beta) induces TNFalpha gene expression, synthesis of the 26,000 M(r) TNFalpha precursor and conversion to the 17,000 M(r) mature form, which is rapidly released.	info:pmid/15184981#abs:7
IL1B --+> TNF		Expression	In contrast, the production of the proinflammatory cytokines, IL-6 and tumor necrosis factor alpha was significantly reduced after IL-1beta and lipopolysaccharide treatment at low doses but not at lethal doses of lipopolysaccharide.	info:pmid/16428431#abs:6
IL1B --+> TNF		Expression	Treatment with luteolin at 1 or 10 microM significantly (P<0.05) inhibited IL-1beta-induced Matrix metalloproteinases (MMP-1 and -3) and cytokines (TNF-alpha and IL-6) production when measured by enzyme-linked immunosorbent assay .	info:pmid/20600535#abs:3
IL1B --+> TNF		Expression	A reverse transcriptase polymerase chain reaction analysis showed that increased levels of TNF-alpha mRNA were induced in astrocytes by IL-1beta treatment, and in microglia by bacterial lipopolysaccharide .	info:pmid/10880231#abs:3
IL1B --+> TNF		Expression	The expression of IL-1beta, IL-6 and TNF-alpha mRNA of group A and group B increased compared with the control group, and the expression of IL-1beta, IL-6 and TNF-alpha mRNA of group B increased more than that of group A (P<0.05).	info:pmid/23841303#abs:8
IL1B --+> TNF		Expression	Incubation of LT4 and ECV304 cells with interleukin-1beta or TNF-alpha produced a significant increase in ICAM-1 expression on their cell surface (ranging from a 2-fold increase for interleukin-1beta to a 5-fold increase for TNF-alpha).	info:pmid/9274931#abs:5
IL1B --+> TNF		Expression	In addition, pretreatment of infected monocytes with a TNF-alpha synthesis inhibitor, RP 55778, or with monoclonal antibodies directed against IL-1beta, confirmed the role of TNF-alpha and IL-1beta in the regulation of CD18, CD44, and CD54 expression.	info:pmid/9197378#abs:8
IL1B --+> TNF		Expression	A global decrease in monocyte protein synthesis was also observed after prolonged (18-h) exposure to TAME and was associated with a decrease in IL-1 beta synthesis, predominantly affecting 31-kDa precursor IL-1 beta, and a dose-dependent inhibition of TNF-alpha production.	info:pmid/8225567#abs:4
IL1B --+> TNF		Expression	Familial cold autoinflammatory syndrome monocytes respond to mild hypothermia with IL-1beta release, which in turn induces autocrine transcription and secretion of IL-6 and TNF-alpha as well as stimulation of further IL-1beta production.	info:pmid/17320940#abs:13
IL1B --+> TNF		Expression	IFN-gamma, IL-1beta, or lipopolysaccharides alone did not induce TNF-alpha production, whereas IFN-gamma and IL-1beta in combination were able to induce TNF-alpha production to some extent, and the production could be further increased with lipopolysaccharides.	info:pmid/10548204#abs:9
IL1B --+> TNF		Expression	Astrocyte TNF-alpha production by IFN-gamma/LPS stimulation can be inhibited by the addition of anti-rat IFN-gamma antibody, whereas IFN-gamma/IL-1-induced TNF-alpha production is inhibited by antibody to either IFN-gamma or IL-1 beta.	info:pmid/2109008#abs:6
IL1B --+> TNF		Expression	Treatment of astrocytes with TGF-beta alone had no effect on TNF-alpha mRNA or protein expression; however, TGF-beta suppressed induction of TNF-alpha expression by three different stimuli (IFN-gamma/LPS, IFN-gamma/IL-1 beta, TNF-alpha) at both the protein and mRNA level.	info:pmid/7963576#abs:2
IL1B --+> TNF		Expression	Remicade, an anti-TNF-alpha antibody, markedly suppressed IL-1beta-induced up-regulation of bradykinin B(1) and B(2) receptors, suggesting that TNF-alpha was involved in the up-regulation, which is further supported by the fact that IL-1beta enhanced TNF-alpha mRNA expression in the tracheae.	info:pmid/17255557#abs:8
IL1B --+> TNF		Expression	In a semiquantitative polymerase chain reaction, cyclosporin A increased IL-10 messenger RNA expression but strongly suppressed IL-1beta-induced IL-15 and TNFalpha messenger RNA expression, indicating that the production of these cytokines by cyclosporin A was regulated at the transcriptional level.	info:pmid/11817607#abs:8
IL1B --+> TNF		Expression	These studies demonstrate that leukocytes are the major cellular source of IL-1beta, and that IL-1beta acts principally via the interleukin-1RI on intrinsic renal cells to induce TNF expression and crescentic glomerular injury.	info:pmid/15161633#abs:8
IL1B --+> TNF		Expression	IL-1 beta activation of gingival fibroblasts cells showed that IL-1 beta non only induces the expression of IL-6, IL-8 and TNF-alpha, but also acts in an autocrine manner of gingival fibroblasts cells and induces IL-1 beta expression.	info:pmid/8544101#abs:4
IL1B --+> TNF		Expression	The expression of tumor necrosis factor-alpha (TNF-alpha) was increased 43.2-fold, that of interleukin-1-beta (IL-1-beta) 45.8-fold, and the activity of NF-kB 2.24-fold by encephalomyocarditis virus inoculation in wild-type mice (each p < 0.01), but not in knockout mice (5.9-fold, 6.3-fold, and 1.12-fold, respectively, each p = NS).	info:pmid/14662266#abs:8
IL1B --+> TNF		Expression	After exposure of recombinant human interleukin-1ß (0.01, 0.1, 1, 10 µg·l(-1)) for 24h or recombinant human interleukin-1ß (1 µg·l(-1)) for different time periods (3, 6, 12, 24h), we observed that the phagocytic function and the production of TNF-a and PGE(2) with monocytes were promoted significantly by recombinant human interleukin-1ß.	info:pmid/22835428#abs:4
IL1B --+> TNF		Expression	Regardless of induction of the fibroblast-like synoviocytes with interleukin -1ß, Hyaluronan was found to down-regulate expression of catabolic factors (interleukin-1ß, matrix metalloproteinase-3, and tumor necrosis factor-a) and to up-regulate production of anti-catabolic factors (tissue inhibitors of metalloproteinase-1 and metalloproteinase-2).	info:pmid/20957732#abs:7
IL1B --+> TNF		Expression	The messenger RNA expression of TNF-alpha was significantly decreased in the spleen and lung (p < .01, p < .05), IFN-gamma in the lung (p < .05), IL-1beta in the spleen (p < .05), and IL-6 in the thymus and liver (p < .05, p < .05) in the arginine group when compared with the control group.	info:pmid/10772188#abs:5
IL1B --+> TNF		Expression	This was confirmed by immunolocalization studies on knee joint sections using NIMP-R14 staining and diminished mRNA expression of macrophage-inflammatory protein-2 in the synovium tissue. mRNA levels of TNF-alpha and IL-1beta were suppressed as well, and IL-1beta and nitric oxide production by arthritic synovial tissue were strongly reduced.	info:pmid/10510398#abs:11
IL1B --+> TNF		Expression	Whole-blood functional assays indicated that sufficient s(Chinese hamster ovary [s) interleukin-1R was present in the circulation at top dose levels to inhibit the in vitro effects of IL-1beta on IL-8 induction; however, no effect on interleukin-2-induced IL-8 induction, or on the IL-1beta- or interleukin-2-induced tumor necrosis factor production, was observed.	info:pmid/9607578#abs:9
IL1B --+> TNF		Expression	We show that recombinant human IL-1beta induces in 32D cl3 cells the expression of the tumor necrosis factor alpha (TNF-alpha) gene, a well known growth inhibitor, and that the recombinant human IL-1beta growth inhibition property on 32D cl3 cells is partially due to this secreted TNF-alpha, hinting thus that the inhibition of hematopoiesis by IL-1 is mediated through other induced cytokines.	info:pmid/15050606#abs:4
IL1B --+> TNF		Expression	We performed a liver biopsy and measured plasma concentrations of interleukin 1 beta (IL-1 beta) and tumor necrosis factor alpha (TNF-alpha), and spontaneous and lipopolysaccharide-stimulated in vitro monocyte production of IL-1 beta and TNF-alpha in 19 obese and 17 age-matched, normal-weight alcoholics admitted for treatment of their alcoholism.	info:pmid/8602595#abs:1
IL1B --+> TNF		Expression	It could be shown that recombinant human G-CSF (250 U/ml) significantly reduced IL-1beta-induced (300 pg/ml) TNFalpha gene expression after 1-h and 3-h incubation periods (TNFalpha mRNA concentrations were: 8.8+/-2.1 amol/ microg total RNA after a 1-h incubation with IL-1beta versus 3.8+/-1.3 amol/ microg total RNA after a 1-h incubation with IL-1beta + recombinant human G-CSF and 13.8+/-2.2 amol…	info:pmid/9594023#abs:6
IL1B --+> TNF		Expression	The data show that (1) IL-1beta induced a significant upregulation of TNF-alpha mRNA; (2) the effect of IL-1beta on TNF-alpha mRNA expression was completely blocked by the concomitant application of IL-1Ra, which suggests specificity of IL-1beta action through the IL-1 signaling receptor; (3) no detectable modulation of TNF-alpha mRNA expression was observed with the individual applications of TN…	info:pmid/9865855#abs:4
IL1B --+> TNF		Expression	IL-1ß enhances TGF-ß1 and TNF-a level.	info:pmid/21722622#body:148
IL1B --+> TNF		Expression	IL-1ß induces the synthesis and release of TNF-a and vice versa .	info:pmid/10654577#body:97
IL1B --+> TNF		Expression	Fig. 3 Prevention of interleukin-1ß-induced TNFa production by APS.	info:pmid/21687998#cont:156
IL1B --+> TNF		Expression	The C16 also decreased TNF-a levels induced by IL-1ß treatment (35%, P <0.05).	info:pmid/24330807#cont:355
IL1B --+> TNF		Expression	IL-1ß stimulates the production of IL-6 and TNF-a ( ).	info:pmid/17397834#body:124
IL1B --+> TNF		Expression	IL-1ß upregulates the expression of TNF-a, and vice versa ( ).	info:pmid/24613851#body:191
IL1B --+> TNF		Expression	Time course analyses of IL-1ß-induced TNF-a expression in	info:pmid/21059644#cont:162
IL1B --+> TNF		Expression	TNF-a mRNA was reduced by 58% (Fig. 5a) and IL-1ß mRNA by 53% vs.	info:pmid/20811738#cont:277
IL1B --+> TNF		Expression	TNF-a production was greatly impaired by SB202190, and IL-1ß production remained unaffected.	info:pmid/19164128#body:222
IL1B --+> TNF		Expression	For example, IL-1ß induces the synthesis and release of TNF-a and vice versa.	info:pmid/10357067#body:188
IL1B --+> TNF		Expression	IL-1ß causes further production of TNF-a, and both promote production of IL-6.	info:pmid/19061890#body:10
IL1B --+> TNF		Expression	As the results show, bovine lactoferrin blocked the TNF-a mRNA up-regulation induced by IL-1ß and Flagellin	info:pmid/22593578#cont:210
IL1B --+> TNF		Expression	A variety of factors, such as IL-1ß and interferon-? are able to induce the production of TNF-a.	info:pmid/10700656#body:156
IL1B --+> TNF		Expression	Like IL-1ß and IL-6, both the variety and dose of Luffa extracts can affect the TNF-a production greatly.	info:pmid/22868104#body:192
IL1B --+> TNF		Expression	For example, IL-1ß and IFN? synergistically stimulate astrocyte TNFa expression ( ).	info:pmid/16006032#body:122
IL1B --+> TNF		Expression	In this study, IL-1beta was able to induce selectin expression without requiring TNF-alpha involvement.	info:pmid/16214291#body:79
IL1B --+> TNF		Expression	It has been reported that IL-1ß induced production of TNF-a and IL-6 by glial cells ( ).	info:pmid/16095726#body:128
IL1B --+> TNF		Expression	The ELISA results also confirmed that IL-1ß could induce protein expression of TNFa in chondrocytes.	info:pmid/23134577#cont:276
TNF --+> IL1B		MolTransport	IL-17 and TNF-alpha stimulated IL-1beta release in few subjects.	info:pmid/12359166#abs:11
TNF --+> IL1B		MolTransport	TNF-a increased the secretion of lipase, interleukin-1ß, and IL-6.	info:pmid/22954523#abs:9
TNF --+> IL1B		MolTransport	After 48 h, TNF-alpha also induced a significant increase in IL-1beta, IL-3, and IP-10 secretion.	info:pmid/18760623#abs:6
TNF --+> IL1B		MolTransport	Testosterone and TNF increased IL-1 beta protein release (P < 0.05) while 17 beta-estradiol had little effect on release.	info:pmid/7649354#abs:7
TNF --+> IL1B		MolTransport	Somatostatin, at physiological nanomolar concentrations, markedly inhibited the spontaneous and TNF-alpha-induced secretion of IL-8 and IL-1beta.	info:pmid/10975802#abs:5
TNF --+> IL1B		MolTransport	SOM inhibited the spontaneous and TNF-alpha-induced secretion of IL-1beta, IL-8, and TNF-alpha and suppressed the expression of IL-1beta and TNF-alpha mRNA.	info:pmid/15998432#abs:9
TNF --+> IL1B		MolTransport	This second wave can in fact be blocked by anti-TNF and anti-IL-1 beta neutralizing antibodies, and by IL-10 as the consequence of its downregulatory effects on TNF and IL-1 beta release.	info:pmid/8245792#abs:7
TNF --+> IL1B		MolTransport	Notably, the priming of microglia with tumor necrosis factor-a or oncostatin M resulted in caspase-1 cleavage and interleukin-1ß secretion in response to Mycobacterium tuberculosis.	info:pmid/23280493#abs:6
TNF --+> IL1B		MolTransport	The spontaneous and TNF-alpha-stimulated secretion of IL-1beta, IL-8, IP-10 and MIG from HT-29 and Caco-2 cells was tested with, or without pretreatment with allicin.	info:pmid/15380914#abs:4
TNF --+> IL1B		MolTransport	The inhibitors SB203580, PD98059, SN50, cycloheximide and D-ribofuranosylbenzimidazole each reduced the basal and TNFalpha-stimulated secretion of IL-1beta and also reduced IL-6 secretion with the exception of SN50.	info:pmid/12137744#abs:5
TNF --+> IL1B		MolTransport	Lidocaine, in therapeutic concentrations, inhibited the spontaneous and TNFalpha-stimulated secretion of IL-8 and IL-1beta from HT-29 and Caco-2 cell lines in a dose-dependent manner.	info:pmid/11876744#abs:8
TNF --+> IL1B		MolTransport	Thus, somatostatin, through its specific receptor, inhibits (> 90%) of the spontaneous, TNF-alpha or bacteria (Salmonella)-induced secretion of IL-8 and IL-1beta from two intestinal epithelial cell lines.	info:pmid/11762346#abs:7
TNF --+> IL1B		MolTransport	In obesity, glucocorticoids may reduce TNF alpha actions in adipose tissue by inhibiting TNF alpha-induced apoptosis, IL-1 beta release, and TNF alpha expression.	info:pmid/11397893#abs:11
TNF --+> IL1B		MolTransport	Uroepithelial cells also respond to stimulation by cytokines; IL-1alpha and TNFalpha induce the secretion of IL-6 and IL-8 and the upregulation of mRNAs for IL-1alpha, IL-1beta, IL-6 and IL-8.	info:pmid/18611594#abs:9
TNF --+> IL1B		MolTransport	Together, these results suggest that inflammation associated with an adaptive immune response induces hypernociception that is mediated by an initial release of TNF-alpha, which triggers the subsequent release of IL-1beta and KC/CXCL1.	info:pmid/18372199#abs:10
TNF --+> IL1B		MolTransport	At concentrations as low as 1-10 nM, the lipoxin A4 and aspirin-triggered lipoxin analogues each inhibited TNF-alpha-stimulated superoxide anion generation and IL-1beta release by human polymorphonuclear leukocytes.	info:pmid/10377187#abs:2
TNF --+> IL1B		MolTransport	Instead, transmembrane TNF reverse signaling inhibited the constitutive NF-kappaB activation in rheumatoid arthritis monocytes, suppressed IL-1beta secretion, and normalized spontaneous in vitro apoptosis.	info:pmid/19714631#abs:9
TNF --+> IL1B		MolTransport	A total of 12 h of oscillatory pressure and TNF-a resulted in a 5- to 7-fold increase in IL-6/IL-8 cytokine secretion, and oscillatory pressure also resulted in a time-dependent increase in IL-6/IL-8/IL-1ß cytokine secretion.	info:pmid/22593544#abs:6
TNF --+> IL1B		MolTransport	Moreover rat hippocampal astrocytes secrete IL-1ß and, only after the Aß1-42 treatment, TNF-a promotes rat microvascular endothelial cell release of IL-1ß, IL-6 and TNF-a.	info:pmid/20704555#abs:7
TNF --+> IL1B		MolTransport	Incubation of macrophages with both lipopolysaccharide and TNF-alpha resulted in the expression of both IL-1 beta and inducible nitric oxide synthase (iNOS) mRNA transcripts and increased the release of IL-1 beta protein and nitrite production in culture supernatants.	info:pmid/8647201#abs:3
TNF --+> IL1B		MolTransport	However, over the range of TNF-alpha concentrations studied, IL-1beta concentration increased more than those of its inhibitors. cyclic adenosine monophosphate increased constitutive and TNF-alpha-stimulated IL-1beta release but reduced that of soluble interleukin-1 receptor type II.	info:pmid/15358691#abs:7
TNF --+> IL1B		MolTransport	In addition, secretion of the proinflammatory cytokines, tumour necrosis factor-alpha (TNF-alpha), interleukin -1beta and interleukin-12, was significantly greater in Tartrate-resistant acid phosphatase-deficient Mphi when stimulated with lipopolysaccharide, with or without addition of either TNF-alpha or IFN-gamma.	info:pmid/11168643#abs:5
TNF --+> IL1B		MolTransport	lipopolysaccharide stimulation of DCs induced IL-10, IL-12p70, TNFalpha and IL-1beta secretion, and taxol pretreatment modified this response by down-regulating IL-1beta secretion whereas colchicine induced a proinflammatory cytokine profile with reduced IL-10 and increased IL-12p70 and TNFalpha secretion.	info:pmid/20386470#abs:7
TNF --+> IL1B		MolTransport	By using small interfering RNA screening, we further demonstrated that, among the RIG-I-like receptors and Toll-like receptors , only TLR2, TLR6, TLR7, and TLR9 contribute to the NF-?B-dependent secretion of TNF and the inflammasome-dependent secretion of IL-1ß in response to vMyxM013-KO virus infection.	info:pmid/21957307#abs:7
TNF --+> IL1B		MolTransport	These studies demonstrate that: (a) intrathecal gp120 upregulates meningeal gene expression of proinflammatory signals, including tumor necrosis factor-alpha (TNF-alpha), interleukin-1beta (IL-1beta), interleukin 6 (IL-6), and inducible nitric oxide synthase (iNOS), and (b) intrathecal gp120 induces meningeal release of TNF-alpha, IL-1beta, and IL-6.	info:pmid/16989980#abs:6
TNF --+> IL1B		MolTransport	By exposing human umbilical vein endothelial cells to: (1) TNF-alpha; (2) recombinant human activated protein C plus TNF-alpha; (3) anti EPCR antibody that prevents recombinant human activated protein C interaction with EPCR; (4) TNF-alpha plus anti EPCR antibody; (5) recombinant human activated protein C plus TNF-alpha in the presence of anti EPCR antibody, we found that activated protein C was …	info:pmid/19634686#abs:6
TNF --+> IL1B		MolTransport	TNFa commonly leads to IL-1ß release .	info:pmid/19231080#body:182
TNF --+> IL1B		MolTransport	Early data indicated that TNF-a could induce IL-1ß secretion [ ].	info:pmid/21839623#body:58
TNF --+> IL1B		MolTransport	TNFA triggers the release of interleukin 1ß (IL1B) and IL6 .	info:pmid/24139238#body:10
TNF --+> IL1B		MolTransport	TNF-a also caused a large increase in IL-1ß release after 24 hours.	info:pmid/23632299#body:128
TNF --+> IL1B		MolTransport	TNF-a stimulation upregulated the secretion of IL-1ß in the cell culture supernatant.	info:pmid/23072510#cont:204
TNF --+> IL1B		MolTransport	TNF-a stimulates the release of IL-1ß which in turn promotes the release of the cyclooxygenase enzyme .	info:pmid/21958968#body:133
TNF --+> IL1B		MolTransport	Secreted TNF-a can cause secondary release of IL-6 and interleukin-1ß in macrophages .	info:pmid/20138247#body:118
TNF --+> IL1B		MolTransport	TNF- a acts directly through its receptors and simultaneously stimulates the synthesis and release of IL-1 ß .	info:pmid/9459543#body:86
TNF --+> IL1B		MolTransport	[14] have demonstrated that SphK is a potential regulator in TNF-a-stimulated interleukin-1ß and IL-6 release in humans.	info:pmid/21116853#cont:23
TNF --+> IL1B		MolTransport	Dexamethasone inhibits TNF-a-induced secretion of secreted interleukin-1R antagonist and IL-1b from neutrophils	info:pmid/20650986#cont:236
TNF --+> IL1B		MolTransport	TNF-a triggers the release of IL-1ß and this is required for TNF-a-induced hyperalgesia (Watkins et al., 1995).	info:pmid/23575851#cont:471
TNF --+> IL1B		MolTransport	However, in mouse paw tissue, TNF-a stimulated the release of interleukin-1ß but not of KC (related rat CINC-1 chemokine) ( ). CONTEXT{7000383,8801199}	info:pmid/16597438#body:118
TNF --+> IL1B		MolTransport	TNF-a increased the release of all three cytokines (interleukin-1ß, IL-1RA and soluble interleukin-1 receptor type II).	info:pmid/15358692#body:193
TNF --+> IL1B		MolTransport	TNF-a can induce the release of interleukin-1ß and IL-6 which, in turn, enhance the sensitivity of histiocytes to TNF-a.	info:pmid/23195129#body:160
TNF --+> IL1B		MolTransport	Furthermore, peripheral injection of TNFa into rat paws induces hyperalgesia via the release of IL-1ß and NGF ( ).	info:pmid/16099101#body:153
TNF --+> IL1B		MolTransport	We confirmed the specificity of the C-36 response by showing inactivity of a shorter peptide (C-20) and the failure of C-36 to inhibit TNFa-stimulated IL-6 and IL-1ß release.	info:pmid/16384723#body:156
TNF --+> IL1B		MolTransport	TNF-a regulates the release of proinflammatory mediators, such as interleukin-1ß and nitric oxide, that complete the inflammatory response ( ).	info:pmid/22564261#body:99
TNF --+> IL1B		MolTransport	Pretreatment with TNFa increased capase-1 cleavage and IL-1ß secretion as previously reported (Dinarello, 1998; Martinon et al., 2002), but IL-18 activation was unchanged.	info:pmid/17429439#body:104
TNF --+> IL1B		MolTransport	Furthermore, it has also been described that TNFa, a mediator that evokes IL-1ß release ( ) is involved in bone cancer hyperalgesic responses ( ).	info:pmid/17692876#body:130
TNF --+> IL1B		MolTransport	In addition, TNF-a is autostimmulative and can induce the secretion of interleukin-1ß, resulting in a persisting cycle of inflammation (2).	info:pmid/17898090#body:48
TNF --+> IL1B		MolTransport	TNF-a triggers the release of IL-1 ß and CINC-1 that ultimately induce the synthesis of the final inflammatory mediators prostaglandins and sympathetic amines, respectively .	info:pmid/19081189#body:106
TNF --+> IL1B		MolTransport	Somatostatin through its specific receptor inhibits spontaneous and TNF-a-and bacteria-induced IL-8 and IL-1ß secretion from intestinal epithelial cells.	info:pmid/20845069#cont:387
TNF --+> IL1B		MolTransport	Generally, the pro-inflammatory cascade begins with TNF, which then stimulates the release of interleukin-1ß, then both cytokines are thought to stimulate the release the IL-6 ( ).	info:pmid/17204394#body:112
TNF --+> IL1B		MolTransport	Furthermore, suppression of both IL-1ß and TNF-a was dependent on upstream CREB activation, and decreased IL-1ß and TNF-a release from astrocytes was neuroprotective.	info:pmid/14999073#body:69
TNF --+> IL1B		MolTransport	TNF-a can stimulate the release of other cytokines, including IL-1ß and chemokines, as well as the expression of adhesion molecules and inducible enzymes (Arias-Negrete et al., 1995).	info:pmid/12604694#body:249
TNF --+> IL1B		MolTransport	TNFa is a primary mediator of inflammation and its release leads to activation of other cytokines, such as interleukin-1ß and IL-6, which are associated with cellular damage .	info:pmid/20638683#body:107
TNF --+> IL1B		MolTransport	TNF-a (100 pg delivered intraplantar) stimulated the release of keratinocyte-derived chemokine and IL-1ß in WT but not TNF-R1-/- mice (Fig. 6 A and B, respectively).	info:pmid/15665080#body:203
TNF --+> IL1B		MolTransport	Notably, IL-1ß release was increased significantly in the presence of the ?F508 mutation (P<0.05; Fig. 6A), as well as IL-6 and TNF-a production (P<0.001; Fig. 6B and C).	info:pmid/21178113#cont:243
TNF --+> IL1B		MolTransport	This study demonstrates that interleukin-1 receptor antagonist and anti-TNF antibody significantly inhibited TNF-a and IL-1ß stimulated mucin secretion.	info:pmid/18063379#body:84
TNF --+> IL1B		MolTransport	Because TNF-a probably contributes to the formation and secretion of both interleukin-1ß and IL-8, the time course for these is similar, reaching a maximum value between 60 and 120 minutes of 30 to 40 pg/mL.	info:pmid/16902163#body:176
TNF --+> IL1B		MolTransport	Bradykinin, which initiates the cascade, stimulates the release of tumor necrosis factor-a (TNF-a) which, in turn, induces interleukin-1-ß (IL-1-ß), interleukin-6 (IL-6) and interleukin-8 (IL-8) release.	info:pmid/12076660#body:6
TNF --+> IL1B		MolTransport	Agents derived from injured tissue, such as bradykinin, stimulate the release of tumor necrosis factor alpha (TNF-a), which in turn stimulates the release of interleukin-1 beta (IL-1ß) and interleukin-6 (IL-6).	info:pmid/16949880#body:8
TNF --+> IL1B		MolTransport	Microglia-derived TNFa activates the JNK pathway in astrocytes, leading to the further release of IL-1ß, CCL2 and MMP-2, which modulate central sensitization.	info:pmid/23828645#cont:117
TNF --+> IL1B		MolTransport	TNF-a activates the release of many cytokines, such as IL-1ß, IL-6 and IL-8, and participates in the development of inflammatory hyperalgesia mainly through its receptor, TNFR1 and TNFR2 .	info:pmid/21958434#cont:6
TNF --+> IL1B		MolTransport	According with this, our data suggest that TNF-a-dependent IL-1b release does not involve activation of this purinergic receptor, since it is not affected by ATP-hydrolyzing enzymes such apyrase.	info:pmid/23940760#cont:303
TNF --+> IL1B		MolTransport	TNF-a induces the release of interleukin 1ß and interleukin 6, which stimulates the production of cyclo-oxygenase products, as well as interleukin 8, which stimulates the production of sympathomimetic mediators .	info:pmid/10633169#body:4
TNF --+> IL1B		MolTransport	It has been shown that TNF-a stimulates monocyte chemotactic protein (MCP)-1, macrophage inflammatory protein -2 and IL-1ß secretion, leading to more persistent inflammation and tissue damage .	info:pmid/24331702#body:18
TNF --+> IL1B		MolTransport	By contrast, in the ?42 and F60L mutations, where we observed highest c-Rel subunit activity ( c), basal and TNF-stimulated IL-1ß secretion were both significantly higher than from controls or any other TRAPS mutant cells ( a).	info:pmid/21420073#body:41
TNF --+> IL1B		MolTransport	The results indicated that in males MSP inhibited interleukin-1ß secretion induced by the higher dose of Lipopolysaccharide (5µg/mouse), and in females MSP reduced TNFa secretion induced by the lower dose of Lipopolysaccharide (1µg/mouse).	info:pmid/23489747#body:166
TNF --+> IL1B		MolTransport	TNFa also can trigger the release of other proinflammatory cytokines, such as interleukin-1ß and interleukin-6 , both of which have been linked to alterations in cardiac electrical and contractile properties .	info:pmid/19281815#body:177
TNF --+> IL1B		MolTransport	TNF-a induced the release of interleukin-1ß and -6, which stimulated the production of cyclooxygenase products and IL-8, which, in turn, stimulated production of sympathomimetic mediators (Cunha et al., 1991, 1992a; Ferreira et al., 1993).	info:pmid/12490580#body:46
TNF --+> IL1B		MolTransport	Bradykinin induces the release of TNF-a, which in turn triggers the release of IL-1ß, IL-6 and CINC-1 that ultimately induce the synthesis of the final inflammatory mediator prostaglandins and sympathetic amines, respectively ( ).	info:pmid/20621090#body:44
TNF --+> IL1B		MolTransport	Moreover, TNF-a has been reported to initiate the release of other inflammatory cytokines including interleukin-1ß and IL-2 that are responsible for causing neuropathic pain (Watkins and Maier 2003; Wang et al. 2006).	info:pmid/22249337#cont:255
TNF --+> IL1B		MolTransport	For instance, SOM inhibits the spontaneous and TNF-a-induced release of interleukin-1ß and IL-8 from intestinal epithelial cells, thereby regulating mucosal immune responses .	info:pmid/19362110#body:109
TNF --+> IL1B		MolTransport	The correlation found between IL-8, IL-1ß and TNFa expression, could be ascribed to capacity of TNFa to promote release of IL-1ß that, in turn, plays a role in the stimulation of IL-8 release by mononuclear phagocytes.	info:pmid/24176614#body:118
TNF --+> IL1B		MolTransport	Increased TNF-a production in obesity may act on adipose tissue to increase the expression and release of IL-1ß, which in turn regulates lipid metabolism and synergizes with other effects of TNF-a (26).	info:pmid/14981033#body:94
TNF --+> IL1B		MolTransport	Tumor necrosis factor-a induces the release of interleukin-1ß and interleukin-6, which stimulate the production of cyclo-oxygenase products, and interleukin-8, which induces the production of sympathomimetic amines .	info:pmid/11290372#body:80
TNF --+> IL1B		MolTransport	Interestingly, in synovial membrane cultures lipopolysaccharide and TNF potently elevated also IL-1ß secretion, while this cytokine release from articular adipose tissue was moderately raised only by	info:pmid/21989538#cont:131
TNF --+> IL1B		MolTransport	TNF-a is not only able to induce the release of interleukin-1ß and IL-8 (the human homolog to rat CINC 1) but it also appears to be essential to their release, because the blockade of TNF-a in cell cultures blocks the production of interleukin-1ß [21] and IL-8 [22].	info:pmid/20865308#cont:168
TNF --+> IL1B		MolTransport	For example, TNFa and interferon-c upregulate expression of ICAM and VCAM [20,21] while TNFa can also stimulate local release of IL-1b, which in turn, also increases ICAM and VCAM [22] expression on the surfaces of endothelial cells.	info:pmid/21931834#cont:180
TNF --+> IL1B		MolTransport	Similarly to Ikkß? bone marrow cells, TNF-a stimulation strongly enhanced IL-1ß release in a dose-dependent manner when I?B kinaseß was blocked pharmacologically, whereas treatment with TNF-a alone induced only marginal amounts of IL-1ß (Fig. 2G).	info:pmid/21464320#cont:156
TNF --+> IL1B		MolTransport	Their studies revealed that allicin markedly inhibited the spontaneous and TNF-a-induced secretion of IL-1ß, IL-8, IP-10, and monokine induced by INF-? from the two different cell lines in a dose-dependent manner and suppressed the expression of IL-8 and IL-1ß mRNA levels.	info:pmid/16484574#body:171
TNF --+> IL1B		MolTransport	TNF-a may induce the secretion of IL-1a, IL-1ß, or IL-6 from keratinocytes, and these cytokines may act on keratinocytes in an autocrine or paracrine manner to enhance antimicrobial peptide production in synergy with visfatin.	info:pmid/23499548#body:107
TNF --+> IL1B		MolTransport	TNFa in turn stimulates IL-1ß release by endothelial cells and macrophages. (C) Consequences of endothelial cell activation by TNFa and IL-1ß include leukocyte recruitment, expression of procoagulant activity, and alterations in mediator release.	info:pmid/9607219#body:131
TNF --+> IL1B		MolTransport	TNF-a induces IL-1ß secretion by macrophages and monocytes, leading to activation of synoviocytes, T and B cells and increased production of structural protein degrading enzymes in the rheumatoid arthritis joint environment.	info:pmid/16277701#body:316
TNF --+> IL1B		MolTransport	Pretreatment with 100 µM Ac-YVAD-cmk could inhibit by 70% the TNF-induced release of murine IL-1ß by L929 cells transfected with the cDNA encoding murine pro-IL-1ß, thus confirming the capability of Ac-YVAD-cmk to inhibit caspase-1-like proteases in L929 cells (data not shown).	info:pmid/9730893#body:169
TNF --+> IL1B		MolTransport	Treatment of human alveolar macrophages with the potassium channel blocker quinine, prevented LPS-induced TNF-a production and treatment of cultured rat microglia with 4-aminopyridine inhibited their activation and subsequent release of interleukin-1ß .	info:pmid/11906724#body:13
TNF --+> IL1B		MolTransport	Under these conditions, TNF-a promotes secretion of IL-1ß, IL-6 and GM-CSF by mononuclear cells, primes eosinophiles for leukotriene release and activates epithelial cells to release IL-8 for the recruitment of neutrophils important in the pathogenesis of COPD .	info:pmid/15477123#body:89
TNF --+> IL1B		MolTransport	During colitis, inflammation is mediated by a Th1-type response, which is characterized by an increase in the expression of inflammatory mediators such as IFNG and TNF, which stimulate the release of other proinflammatory cytokines, including IL1B, IL6, and IL12B, and lead to the perpetuation of the immune response (35).	info:pmid/22190029#cont:206
TNF --+> IL1B		MolTransport	Higher amounts of ibuprofen (3.0 mM) suppressed the LPS-induced release of TNF-a, as well as the TNF-a-induced IL-1ß release by mononuclear cells, to amounts detected in untreated cells. shows the results of one representative experiment in which cells were left untreated or were pretreated (45 min) with 0.5 or 1.2 mM ibuprofen, followed by stimulation with LPS (100 ng/mL) for an additional 5 hr.	info:pmid/9890559#body:50
TNF --+> IL1B		MolTransport	Additionally, there is synergistic overlap between proinflammatory cytokines; TNF-a creates hyperalgesia by inducing the release of brain interleukin-1ß, and all 3 proinflammatory cytokines (TNF-a, interleukin-1ß, IL-6) produce hyperalgesia via the release of prostaglandins, substances repeatedly implicated in exaggerated pain states.	info:pmid/21889682#body:92
TNF --+> IL1B		MolTransport	Suction blister equipment was applied and blister fluid aspirated after 90-120 min for cytokine array analysis by Luminex. (a) Individual responses for IL-1ß-induced TNF-a production (top) and TNF-a-induced IL-1ß secretion (bottom) are displayed. (b) Mean (± SE) cytokine levels for IL-6, IL-8, IL-10, IL-12p70, GM-CSF, and IFN-? observed after injection of saline alone, IL-1ß, or TNF-a.	info:pmid/16567387#body:137
TNF --+> IL1B		MolTransport	The first cytokine released is tumor necrosis factor-a (TNF-a), which triggers the release of interleukin -1ß, IL-6, synthesis of prostaglandins and sympathetic amines, suggesting that TNF-a plays an early and crucial role for the subsequent inflammatory responses.4 This concept is confirmed by the fact that injection of antiserum neutralizing endogenous TNF-a markedly abolishes the response to c…	info:pmid/19299804#body:37
TNF --+> IL1B		MolTransport	Since TNFa may stimulate further release of IL-1ß, neutralization of TNFa by antibodies could result in the reduced elevation in IL-1ß induced by lipopolysaccharide.	info:doi/10.1016/S0006-8993(03)02545-9#body:155
TNF --+> IL1B		MolTransport	Adding C5a and TNF to PBMC from unstable angina patients induced significantly higher Cholesterol crystals-mediated IL-1b release as compared to healthy controls.	info:doi/10.1016/j.molimm.2013.05.061#body:15
TNF --+> IL1B		MolTransport	Regardless of which cytokine predominates in any particular disease, both are likely to play some role in producing illness-induced anorexia as tumor necrosis factor alpha stimulates the release of interleukin-1 beta.	info:doi/10.1016/S0147-9563(99)70028-2#body:47
TNF --+> IL1B		MolTransport	tumor necrosis factor-a is released in response to endotoxin; thereafter, tumor necrosis factor-a stimulates the release of interleukin 1ß from the vascular endothelium and other proinflammatory cytokines, leading to the sequestration and degranulation of neutrophils in the lungs.	info:doi/10.1016/S0749-0704(05)70111-1#body:144
TNF --+> IL1B		MolTransport	TNF-a is produced by many cell types including monocytes/macrophages, and renal mesangial and epithelial cells, and stimulates the release of other proinflammatory cytokines, chemokines and growth factors, including interleukin-1ß and transforming growth factor-ß.	info:doi/10.1097/01.ju.0000140210.12175.69#body:7
IL1B --+> TNF		MolTransport	interleukin-1 beta induced the endogenous secretion of GM-CSF, IL-6, and TNF in most cases.	info:pmid/1405754#abs:5
IL1B --+> TNF		MolTransport	Secretion of IL-6, IL-8, and TNF-a, but not TGF-ß1, was increased by IL-1ß stimulation.	info:pmid/21477368#abs:5
IL1B --+> TNF		MolTransport	LPS- and IL-1 beta-stimulated adrenal TNF release was inhibited by adenosine.	info:pmid/9126707#abs:7
IL1B --+> TNF		MolTransport	Endotoxin and interleukin-1ß (IL-1ß) increased IL-6 and TNF release from zona glomerulosa cells.	info:pmid/21153080#abs:8
IL1B --+> TNF		MolTransport	Iron supplementation of macrophage cultures significantly increased interleukin-1beta-induced TNF release.	info:pmid/12069185#abs:8
IL1B --+> TNF		MolTransport	In contrast, Interleukin-1beta-induced monocyte secretion of tumor necrosis factor (TNF) was inhibited by hydrocortisone succinate.	info:pmid/9168062#abs:7
IL1B --+> TNF		MolTransport	IL-1ß stimulated release of IL-6 and TNF-a by melanocytes, whereas LPS activated production of TNF-a, but not of IL-6.	info:pmid/22132371#abs:5
IL1B --+> TNF		MolTransport	However, Ro decreased the adenosine triphosphate-induced release of IL-1ß and TNF-a, and PK decreased the adenosine triphosphate-induced release of TNF-a.	info:pmid/21125642#abs:9
IL1B --+> TNF		MolTransport	In addition, treatment of astrocytes with WIN55,212-2 downregulated in a concentration-dependent manner interleukin-1beta-induced tumor necrosis factor (TNF)-alpha release.	info:pmid/15390091#abs:10
IL1B --+> TNF		MolTransport	This second wave can in fact be blocked by anti-TNF and anti-IL-1 beta neutralizing antibodies, and by IL-10 as the consequence of its downregulatory effects on TNF and IL-1 beta release.	info:pmid/8245792#abs:7
IL1B --+> TNF		MolTransport	In response to mild hypothermia, an enhanced IL-1ß expression by patient monocytes resulted in increased IL-6 and TNF-a secretion, as compared to control cells.	info:pmid/21833523#abs:13
IL1B --+> TNF		MolTransport	The microsphere form of TNF alpha and/or IL-1 beta neutralizing antibody attenuated endotoxin-induced cytokine release more potently than the free form of TNF alpha and/or IL-1 beta neutralizing antibody in vivo.	info:pmid/10349558#abs:6
IL1B --+> TNF		MolTransport	However, treatment with cycloheximide did not prevent interleukin-1beta-stimulated release of TNF-alpha, indicating that the cytokine can regulate TNF-alpha secretion at a posttranslational level, independently of TNF-alpha mRNA induction.	info:pmid/9089293#abs:7
IL1B --+> TNF		MolTransport	These results suggest that P2X7 receptor activation involves an initial upstream mechanism of LPS-induced vascular dysfunction, which is associated with IL-1ß-mediated eNOS, COX2 activation and TNFa release.	info:pmid/23469860#abs:9
IL1B --+> TNF		MolTransport	lipopolysaccharide additionally led to enhanced expression of TNF-a and IL-1ß exclusively in microglial cells, as well as a time-dependent release of TNF-a and IL-6 from organum vasculosum laminae terminalis microcultures.	info:pmid/20883673#abs:6
IL1B --+> TNF		MolTransport	Familial cold autoinflammatory syndrome monocytes respond to mild hypothermia with IL-1beta release, which in turn induces autocrine transcription and secretion of IL-6 and TNF-alpha as well as stimulation of further IL-1beta production.	info:pmid/17320940#abs:13
IL1B --+> TNF		MolTransport	We demonstrated that adrenomedullin inhibited interleukin-1beta-induced tumor necrosis factor-alpha (TNF-alpha) secretion and gene transcription in Swiss 3T3 fibroblasts maximally to 23% and 18% of control, while the other peptides elevating intracellular cAMP levels elicited much weaker effects.	info:pmid/10601648#abs:1
IL1B --+> TNF		MolTransport	These studies demonstrate that: (a) intrathecal gp120 upregulates meningeal gene expression of proinflammatory signals, including tumor necrosis factor-alpha (TNF-alpha), interleukin-1beta (IL-1beta), interleukin 6 (IL-6), and inducible nitric oxide synthase (iNOS), and (b) intrathecal gp120 induces meningeal release of TNF-alpha, IL-1beta, and IL-6.	info:pmid/16989980#abs:6
IL1B --+> TNF		MolTransport	Furthermore, we show that the Mnk inhibitor CGP57380 is capable of inhibiting the phosphorylation of eIF4E in keratinocytes, and that the abolishment of eIF4E phosphorylation dramatically decreases the anisomycin-induced protein release of the pro-inflammatory cytokines tumor necrosis factor-alpha (TNF-alpha), IL-1beta and IL-6 as well as the interleukin-1beta-induced protein release of TNF-alpha.	info:pmid/18081851#abs:5
IL1B --+> TNF		MolTransport	Effects of rectally injected prostaglandin E2 in rats with dextran sodium sulphate -induced colitis were investigated in terms of histopathology, local myeloperoxidase (MPO) activity, local mRNA expression of interleukin-1beta (IL-1beta), tumour necrosis factor-alpha (TNF-alpha) and growth-regulated gene produced/cytokine-induced neutrophil chemoattractant -1, and secretion of TNF-alpha and gene …	info:pmid/10632972#abs:1
IL1B --+> TNF		MolTransport	However, dexamethasone suppression of lipopolysaccharide-stimulated TNF alpha and prostaglandin E2 secretion from peripheral blood mononuclear cells was reversed when polyclonal antibody to lipocortin-1 fragment (1:10,000 dilution) was included in the medium. recombinant human interleukin-1 beta (5 x 10(-8) M)-stimulated release of TNF alpha and prostaglandin E2 from peripheral blood mononuclear …	info:pmid/8730738#abs:4
IL1B --+> TNF		MolTransport	We investigated the binding of Ilantide to Interleukin 1 receptor type I (Interleukin 1RI) using surface plasmon resonance, the inhibition of Il-1ß-induced activation of nuclear factor ?B in HEK-Blue cells that contained an Interleukin 1ß-sensitive reporter, the secretion of TNF-a in macrophages, protection against Interleukin 1-induced apoptosis in neonatal pancreatic islets, and the penetration…	info:pmid/24490798#abs:3
IL1B --+> TNF		MolTransport	IL-1ß induces the synthesis and release of TNF-a and vice versa .	info:pmid/10654577#body:97
IL1B --+> TNF		MolTransport	Potential IL-1ß-evoked TNFa release was also analyzed.	info:pmid/20837021#body:113
IL1B --+> TNF		MolTransport	For example, IL-1ß induces the synthesis and release of TNF-a and vice versa.	info:pmid/10357067#body:188
IL1B --+> TNF		MolTransport	The peptide also inhibited IL-1ß-induced TNF-a secretion in Swiss 3T3 cells .	info:pmid/18708104#body:150
IL1B --+> TNF		MolTransport	Activin A did not modify the interleukin-1ß-mediated increase of TNF-a secretion ( , lower panel).	info:pmid/15893868#body:62
IL1B --+> TNF		MolTransport	IL-1ß may induce secretion of other proinflammatory cytokines such as IL-6 and TNF.	info:pmid/15297440#body:257
IL1B --+> TNF		MolTransport	IL-1a and IL-1ß activate p38 and JNK pathways similar to lipopolysaccharide to stimulate TNFa release .	info:pmid/20398804#body:111
IL1B --+> TNF		MolTransport	It is possible that IL-1ß released by hapten application stimulated the release of either TNF-a or GM-CSF.	info:pmid/10504438#body:222
IL1B --+> TNF		MolTransport	Our preliminary experiments do not suggest that IL-1ß release itself may trigger TNF-a release in hypoxic microglia.	info:pmid/10717414#body:57
IL1B --+> TNF		MolTransport	interleukin-1ß induces the synthesis and release of TNF-a and vice versa, and this results in a reciprocal cytokine amplification.	info:pmid/10483922#body:215
IL1B --+> TNF		MolTransport	In intimal cells, exposure to IFN-? or IL-1ß alone was sufficient to activate a slight increase in TNF-a secretion.	info:pmid/11742863#body:126
IL1B --+> TNF		MolTransport	These results were also confirmed for the secretion of TNF-a, which was inhibited by 24% ( ), and IL-1ß, which was inhibited by 46.7% ( ).	info:pmid/20850956#body:84
IL1B --+> TNF		MolTransport	interleukin-1ß increased gene expression of PTGS2, TNFa, interleukin-1ß, IL-6 and VEGF and increased TNFa release in IPFP.	info:pmid/22307941#cont:15
IL1B --+> TNF		MolTransport	For example, IL-1ß consistently increased secretion of IL-6, IL-8, IL-13, TNFa, IP-10, GM-CSF and MIP-1a.	info:pmid/21939706#body:93
IL1B --+> TNF		MolTransport	A box did not inhibit IL-1ß-induced TNF release (Fig. 5C ) and did not induce release of the antiinflammatory cytokine IL-10 (Fig. 5D ).	info:pmid/14695889#body:201
IL1B --+> TNF		MolTransport	In parallel studies, we confirmed that TNFa release was controlled by TACE and interleukin-1ß release was controlled by ICE in this model system.	info:pmid/16690722#body:225
IL1B --+> TNF		MolTransport	BMSC-conditioned medium increases significantly IL-1b secretion by macrophages and tends also to increase their IL-6 and TNFa secretion.	info:pmid/24013448#cont:195
IL1B --+> TNF		MolTransport	... inflammasome activation, and IL-1b secretion, which in turn initiates further upregulation and release of pro-inflammatory cytokines, such as TNFa and IL-6 ...	info:pmid/20812858#cont:136
IL1B --+> TNF		MolTransport	Interleukin 1beta mediates the effect of high D-glucose on the secretion of TNF-alpha by mouse uterine epithelial cells.	info:pmid/10419651#title:1
IL1B --+> TNF		MolTransport	Gene suppression of TAK1 by RNAi technology in SW1353 chondrosarcoma cells reduced the IL-1ß-induced release of MMP13, MMP1 and TNF-a.	info:pmid/16459052#body:21
IL1B --+> TNF		MolTransport	Incubation of THP-1 cells with three different activators, IFN- ?, interleukin-1 ß, and bacterial lipopolysaccharide , induced secretion of TNF- a ( ).	info:pmid/9042534#body:56
IL1B --+> TNF		MolTransport	By contrast, adrenomedullin also suppresses interleukin-1ß-induced Tumor necrosis factor-a secretion and gene transcription in Swiss 3T3 fibroblasts .	info:pmid/23384502#body:133
IL1B --+> TNF		MolTransport	Ito et al. [23,24] have shown a role for histone acetylation and deacetylation in IL-1b-induced TNF-a release in alveolar macrophages derived from cigarette smokers.	info:pmid/14599292#body:250
IL1B --+> TNF		MolTransport	Recently, Ito et al. have shown a role for histone acetylation and deacetylation in IL-1ß-induced TNF-a release in alveolar macrophages derived from cigarette smokers.	info:pmid/12213589#body:93
IL1B --+> TNF		MolTransport	The secretion of TNF- a by lipopolysaccharide and Substance P in astrocytes was progressively inhibited with increasing amount of interleukin-1 ß antibody ( ).	info:pmid/9705011#body:80
IL1B --+> TNF		MolTransport	Over-expression of AGPAT-1 or AGPAT-2 in A549 and ECV304 cells correlates with an enhanced TNF-a and IL6 release induced by interleukin-1ß .	info:pmid/14654091#body:137
IL1B --+> TNF		MolTransport	Recently, Ito et al. have shown a role for histone acetylation and deacetylation in IL-1ß-induced TNF-a release in alveolar macrophages derived from cigarette smokers .	info:pmid/15313424#body:110
IL1B --+> TNF		MolTransport	interleukin-1ß acts on astrocytes to increase glutamate release via TNF-a production , resulting in elevated extracellular glutamate levels and hyper-excitability.	info:pmid/21989210#cont:297
IL1B --+> TNF		MolTransport	Furthermore, suppression of both IL-1ß and TNF-a was dependent on upstream CREB activation, and decreased IL-1ß and TNF-a release from astrocytes was neuroprotective.	info:pmid/14999073#body:69
IL1B --+> TNF		MolTransport	In the present study, stimulation of mature C2C12 myotubes with an inflammatory cytokine (TNF-a or IL-1ß) also resulted in production and secretion of TNF-a protein by the cells.	info:pmid/20807714#cont:255
IL1B --+> TNF		MolTransport	For example, IL-1ß enhances GluN1 phosphorylation to facilitate pain,94–96 and tumor necrosis factor-a increases NMdA currents in spinal lamina II neurons.97	info:pmid/24322588#cont:219
IL1B --+> TNF		MolTransport	Interleukin-1ß increases release of endothelin-1 and tumor necrosis factor as well as reactive oxygen species by peripheral leukocytes during experimental subarachnoid hemorrhage.	info:pmid/22621234#title:1
IL1B --+> TNF		MolTransport	For example, many inflammatory cytokines such as IL-1ß or TNFa promote the expression of their own genes ( B), or LPS-induced secretion of TNFa, thus mediating autocrine NF-?B activation and amplification of pro-inflammatory signaling .	info:pmid/21787809#body:35
IL1B --+> TNF		MolTransport	IL-1ß was reported to be an inducer of TNF-a release in experiments testing A 1 and A 2 receptor agonists , in addition, the agonists of A 3 receptors were analysed from the aspect of IL-1 production in concert with other cytokines .	info:pmid/16026998#body:14
IL1B --+> TNF		MolTransport	The anti-inflammatory role of miR-146a is supported by its capability to regulate the IL-1ß which induce release of other proinflammatory factors, such as IL-6, IL-8, IP-10, MIP-1b, G-CSF, IFN-c and TNF-a, HMGB1 and MCP1.	info:pmid/24096213#body:72
IL1B --+> TNF		MolTransport	interleukin-1a and interleukin-1ß, which bind and activate the same receptor [19], activate the release of other pro-inflammatory cytokines such as tumor necrosis factor -a and IL-6, and induce a Th17 bias in the cellular adaptive responses [20].	info:pmid/21042214#cont:65
IL1B --+> TNF		MolTransport	It has been also shown that water soluble chitosan could significantly inhibit the secretion and expression of pro-inflammatory cytokines, TNF-a and IL-6, in human astrocytoma cells stimulated with IL-1ß and Aß fragment 25-35 .	info:pmid/21356235#body:140
IL1B --+> TNF		MolTransport	Ma and colleagues indicated that interruption of Fas-FasL engagement on human macrophages by Fas-blocking antibody significantly diminished lipopolysaccharide or interleukin-1ß-induced TNF-a and IL-6 release.	info:pmid/16314469#body:210
IL1B --+> TNF		MolTransport	IL-1ß triggers the release of tumor necrosis factor-a, promotes neutrophil and B/T-cell activation, and is a cytokine that has a number of central effects such as fever, anorexia, analgesia, etc. ( ).	info:pmid/16337034#body:65
IL1B --+> TNF		MolTransport	Stimulation with LPS, IL-33, and IL-1b induced dramatically augmented transcription and secretion of pro-inflammatory cytokines such as TNF, IL-6, and IL-13 from A20-deficient in comparison to control mast cells (Figure 8A and Figure S6A–C).	info:pmid/24453940#cont:265
IL1B --+> TNF		MolTransport	We found that administration of 100 U IL-1ß up-regulated TNF-a secretion in all volunteers examined; however, the response was significantly greater in psoriasis patients (3.7-fold increase; P < 0.01; n = 5) than in normal subjects (2.2-fold increase; n = 4; Fig. 3 a, top).	info:pmid/16567387#body:125
IL1B --+> TNF		MolTransport	Since the levels of enhanced bradykinin responses by IL-1ß and TNF-a were very similar and given the ability of Remicade to inhibit the effect of IL-1ß, the TNF-a concentration given in the well might reflect the IL-1ß-induced secretion of TNF-a in the intercellular space.	info:pmid/17255557#body:206
IL1B --+> TNF		MolTransport	The overexpression of AGPAT1 and AGPAT2 markedly enhances IL-1ß-stimulated IL-6 and TNF-a release, with a significant increase in IL-6 and TNF-a mRNA levels in ECV304 cells, suggesting that AGPAT overexpression may amplify cellular signaling from cytokines .	info:pmid/24125941#body:324
IL1B --+> TNF		MolTransport	Because recombinant IL-1ß stimulated the release of IL-6 and TNF-a protein by peripheral blood mononuclear cell, under the same conditions used in the cocultures, it seems reasonable to propose that the stimulation of IL-1ß release in the coculture might initiate a cascade of cytokine release.	info:pmid/10831938#body:133
IL1B --+> TNF		MolTransport	A second recent study of peripheral blood monocytes from healthy volunteers demonstrated early, autocrine IL-1b release is required for optimal TNF-a, IL-6, IL-8 and IL-10 release after stimulus with muramyl dipeptide, a ligand for the intracellular innate immune receptor Nod2 [7].	info:pmid/23226468#cont:221
IL1B --+> TNF		MolTransport	In contrast to the temporal dependence of Complement receptor 3 activation on Toll-like receptors signaling, leukadhedrin 1 significantly decreased interleukin-1ß-mediated TNFa secretion regardless of whether it was added before (TNFa not detected) or after stimulation (11 ± 4 pg/ml, p = 0.02 versus interleukin-1ß) (Fig. 3A).	info:pmid/23386618#cont:108
IL1B --+> TNF		MolTransport	It was previously reported that IL-1ß can act as a master mediator, or as an initiator of inflammation , and that IL-1ß can activate the production and secretion of TNF-a and nitric oxide in rodent glial cells, which includes microglia and astrocytes .	info:pmid/22056485#body:71
IL1B --+> TNF		MolTransport	IL-1ß can also induce the synthesis/release of TNF-a, which in some circumstances can act as an anti-tumor factor ( ), but in others can participate to the recruitment of immune-suppressive cells, such as myeloid-derived suppressor cells, which favor neoplastic growth and progression ( ).	info:pmid/24518102#body:132
IL1B --+> TNF		MolTransport	Results from our studies herein further suggest that anti-myeloperox-idase antibody–activated monocytes and neutrophils generate IL-1b, which in turn stimulates the release of additional inflammatory cytokines (including TNFa and IL-6), causing local inflammation and renal injury and culminating in necrotizing crescentic GN.	info:pmid/22241891#cont:204
IL1B --+> TNF		MolTransport	Indirect actions on neuronal excitability include the following effects: 1) interleukin-1ß induces TNF-a release which in turn activates the recruitment at neuronal membranes of AMPA receptors lacking the GluR2 subunit ( ); 2) interleukin-1ß inhibits glial re-uptake of glutamate ( ) and may increase its glial release via TNF-a production ( ), thus resulting in elevated extracellular glutamate lev…	info:pmid/17931873#body:244
IL1B --+> TNF		MolTransport	HIV-1 glycoprotein 120 and cytokine interactions may produce a positive feedback cycle because: (a) IL-1 ß induces its own expression in the CNS ; (b) IL-1 ß induces the synthesis and release of TNF- a and vice versa ; (c) cytokine interactions have synergistic activities ; (d) glycoprotein 120 induces IL-1 ß and TNF- a; and (e) IL-1 ß and TNF- a upregulate HIV-1 replication (see below).	info:pmid/9288832#body:174
IL1B --+> TNF		MolTransport	Other investigators have reported roles for NLRP7 in negatively regulating inflammasome function by inhibiting pro-IL-1ß synthesis, but promoting lipopolysaccharide-induced IL-1ß and TNFa secretion; human NLRP7 mutations cause recurrent hydatidiform moles and peripheral blood mononuclear cells from these patients secreted reduced amounts of IL-1ß and TNFa in response to lipopolysaccharide [ ].	info:pmid/23540353#body:65
IL1B --+> TNF		MolTransport	Recent research demonstrates that the activation of CD4(+) T cells up-regulated the expression of miR-9 which ultimately resulted in an increase in the secretion of the pro-inflammatory cytokines IL-2 and interferon-? in activated human CD4(+) T cells by repressing Blimp-1 , while IL-2 and interferon-? in turn enhanced immune reactions in inflammatory disorders as Asthma bronchiale or multiple sc…	info:pmid/23291181#body:68
IL1B --+> TNF		MolTransport	Smoking patients showed enhanced interleukin-1ß-induced TNFa release.	info:doi/10.1016/S1471-4892(01)00058-3#body:167
IL1B --+> TNF		MolTransport	It has been reported that IL-1ß stimulates the release of TNFa through a post-translationally-regulated mechanism .	info:doi/10.1016/j.intimp.2007.06.001#body:151
IL1B --+> TNF		MolTransport	For example, IL-1ß consistently increased secretion of IL-6, IL-8, IL-13, TNFa, IP-10, GM-CSF and MIP-1a.	info:doi/10.1016/j.neuint.2011.09.002#body:93
IL1B --+> TNF		MolTransport	These cells were highly compromised in lipopolysaccharide-induced NF-?B activation ( ) and showed decreased pro-IL-1ß and TNF-a mRNA induction ( A), which was paralleled by reduced levels of pro-IL-1ß and pro-TNF-a, and decreased TNF-a release ( B and 4D).	info:doi/10.1016/j.cell.2007.07.009#body:50
KLKB1 ---> KNG1		ProtModification	KLKB1 encodes plasma kallikrein, a proteolytic enzyme known to cleave high-molecular-weight kininogen to bradykinin and prorenin to renin.	info:pmid/23381795#abs:9
KLKB1 ---> KNG1		ProtModification	These results indicate that plasma kallikrein first cleaved the Arg-Ser bond of high molecular weight kininogen, and formed nicked high molecular weight kininogen.	info:pmid/9854812#abs:9
KLKB1 ---> KNG1		ProtModification	Additionally, plasma prekallikrein (Fletcher factor) and high molecular weight kininogen (Fitzgerald factor), a substrate of plasma kallikrein, were normal.	info:pmid/830773#abs:4
KLKB1 ---> KNG1		ProtModification	Human high molecular weight kininogen is a single chain with a molecular weight of 120,000 and is cleaved by plasma kallikrein sequentially into a nicked kininogen, an intermediate kinin-free protein , and a stable KFP-II.	info:pmid/6913579#abs:1
KLKB1 ---> KNG1		ProtModification	The kinin-forming pathway is activated on endothelial cells and neutrophils when high-molecular weight kininogen (HK) is cleaved by plasma kallikrein liberating bradykinin, a potent mediator of inflammation.	info:pmid/19494315#abs:1
KLKB1 ---> KNG1		ProtModification	We studied three patients with angioedema for evidence of activation of the contact system and found that during a symptomatic period they had decreased levels of prekallikrein, a substrate for the activated forms of factor XII, and reductions in high-molecular-weight kininogen, a substrate for plasma kallikrein.	info:pmid/6601240#abs:3
KLKB1 ---> KNG1		ProtModification	Activated prekallikrein cleaves bradykinin from high-molecular-weight kininogen.	info:pmid/23967766#cont:17
KLKB1 ---> KNG1		ProtModification	During contact activation, plasma kallikrein cleaves out the proinflammatory nanopeptide bradykinin from HMWK.	info:pmid/16091369#body:330
KLKB1 ---> KNG1		ProtModification	Plasma kallikrein cleaves high-molecular-weight kininogen to generate bradykinin.	info:pmid/21481442#body:5
KLKB1 ---> KNG1		ProtModification	High molecular weight kininogen is the substrate for plasma kallikrein, which releases bradykinin.	info:pmid/22358849#cont:321
KLKB1 ---> KNG1		ProtModification	Plasma kallikrein cleaves human and rat high molecular weight kininogen in a two-step pattern ( ).	info:pmid/15610905#body:21
KLKB1 ---> KNG1		ProtModification	Plasma kallikrein cleaves high-molecular-weight kininogen to liberate kinins such as bradykinin ( ).	info:pmid/22684034#body:143
KLKB1 ---> KNG1		ProtModification	High molecular weight kininogen (HMWK) is directly cleaved by plasma kallikrein to generate bradykinin.	info:pmid/15882884#body:173
KLKB1 ---> KNG1		ProtModification	Plasma kallikrein cleaves bradykinin from its preferred substrate, high molecular weight kininogen (HMWK).	info:pmid/12810351#body:9
KLKB1 ---> KNG1		ProtModification	DX-88 inhibits plasma kallikrein, the protease that cleaves high molecular weight kininogen (HMWK) and releases bradykinin.	info:pmid/17085285#body:157
KLKB1 ---> KNG1		ProtModification	plasma kallikrein cleaves high molecular weight kininogen to release the proinflammatory nonapeptide bradykinin .	info:pmid/23026673#body:6
KLKB1 ---> KNG1		ProtModification	Although L-kininogen is a poor substrate for plasma kallikrein, it will form bradykinin in the presence of neutrophil elastase.	info:pmid/12191591#body:144
KLKB1 ---> KNG1		ProtModification	As a member of the kallikrein-kinin system, plasma kallikrein cleaves high molecular weight kininogen to produce bradykinin, a potent vasodilator.	info:pmid/7592708#body:38
KLKB1 ---> KNG1		ProtModification	Bradykinin is a biologically active nanopeptide that is generated when active plasma kallikrein cleaves high molecular weight kininogen [19].	info:pmid/21833753#cont:83
KLKB1 ---> KNG1		ProtModification	In the plasma kallikrein-kinin system, high molecular-weight kininogen (KNG) is cleaved by plasma kallikrein (KLKB1), to form a nonapeptide known as bradykinin .	info:pmid/24278376#cont:20
KLKB1 ---> KNG1		ProtModification	Furthermore, plasma kallikrein is able to cleave high molecular weight kininogen, and subsequently cleavage products are rapidly degraded by plasma proteases .	info:pmid/23639844#body:131
KLKB1 ---> KNG1		ProtModification	Activation of the contact system generates activated Factor XII (Factor XIIa), which transforms prekallikrein into kallikrein, which in turn cleaves bradykinin from HMWK.	info:pmid/19130939#body:3
KLKB1 ---> KNG1		ProtModification	The activated coagulation factor XII coverts prekallikrein to kallikrein, which subsequently cleaves high-molecular-weight kininogen to release bradykinin.	info:pmid/11481603#body:101
KLKB1 ---> KNG1		ProtModification	FXIIa can also cleave prekallikrein into kallikrein, which cleaves high-molecular-weight kininogen to release bradykinin, a nonapeptide with notorious vasodilating properties.	info:pmid/9240301#body:8
KLKB1 ---> KNG1		ProtModification	High molecular weight kininogen is cleaved by plasma kallikrein to generate bradykinin, whereas low molecular weight kininogen is cleaved by tissue kallikrein to generate kallidin ( ).	info:pmid/19932979#body:114
KLKB1 ---> KNG1		ProtModification	Moreover, plasma kallikrein is able to cleave ITIH4 or high-molecular-weight kininogen, and subsequently these cleavage products are rapidly degraded by plasma proteases .	info:pmid/21756868#body:119
KLKB1 ---> KNG1		ProtModification	Plasma kallikrein then cleaves high-molecular-weight kininogen to liberate kinins, which act on constitutive B2 and inducible B1 receptors to stimulate the release of NO and prostacyclin.	info:pmid/20606103#cont:30
KLKB1 ---> KNG1		ProtModification	Active plasma kallikrein cleaves its major substrate, high molecular weight kininogen to liberate bradykinin and activated kinin-free high molecular weight kininogen (HKa).	info:pmid/21074291#body:16
KLKB1 ---> KNG1		ProtModification	Since high molecular weight kininogen is a substrate for plasma kallikrein [38], western blots were utilized to assess possible degradation of high molecular weight kininogen in plasma.	info:pmid/24339780#cont:105
KLKB1 ---> KNG1		ProtModification	Activated prekallikrein cleaves high molecular weight kininogen, producing the two-chain kinin-free kininogen (HKa) and sequentially releasing the short-lived vasoactive agent bradykinin (7, 8).	info:pmid/12761213#body:62
KLKB1 ---> KNG1		ProtModification	An endothelial membrane- and matrix-associated enzyme, prolylcarboxypeptidase, activates prekallikrein, which then cleaves the nonapeptide bradykinin from high molecular weight kininogen.	info:pmid/17591979#body:15
KLKB1 ---> KNG1		ProtModification	We then questioned whether C11C1 could alter the ability of plasma kallikrein to cleave high molecular weight kininogen to HKa with the associated release of bradykinin was examined in a purified reaction.	info:pmid/20811885#cont:205
KLKB1 ---> KNG1		ProtModification	When the contact system is activated, native high molecular weight kininogen (120 kDa) is cleaved by plasma kallikrein into a heavy chain of approximately 65 kDa, containing the D3 domain, and a light chain of approximately 55 kDa.	info:pmid/17093496#body:90
KLKB1 ---> KNG1		ProtModification	Prekallikrein cleaves high molecular weight kininogen to which it is bound in a stoichiometric fashion ( ) so that Michaelis-Mention kinetics are not relevant as is the case for kallikrein cleavage of high molecular weight kininogen.	info:pmid/20580091#body:22
KLKB1 ---> KNG1		ProtModification	Tissue kallikrein [TK]-serine protease, generates kinins by proteolysis of low molecular weight kininogen, whereas plasma kallikrein cleaves high molecular weight kininogen to generate kinins.	info:pmid/16644486#body:9
KLKB1 ---> KNG1		ProtModification	After identifying plasma kallikrein and factor XIIa in the follicular fluid, we attempted to determine whether high molecular weight kininogen, a physiological substrate of plasma kallikrein, coexists in the same fluid.	info:pmid/10775162#body:193
KLKB1 ---> KNG1		ProtModification	When the proinflammatory branch of the contact system is activated, native high molecular weight kininogen (120 kDa) is cleaved by plasma kallikrein into a heavy chain (65 kDa) and a light chain (55 kDa), and the nonapeptide bradykinin is released (9).	info:pmid/22648411#cont:154
KLKB1 ---> KNG1		ProtModification	Briefly, the activation of plasma factor XII by a tissue lesion or by contact with negatively charged surfaces results in the activation of plasma kallikrein, which cleaves high molecular weight kininogen to release bradykinin.	info:pmid/17046304#body:81
KLKB1 ---> KNG1		ProtModification	While high molecular weight kininogen is clearly the preferred substrate for plasma kallikrein, tissue kallikrein has a strong kininogenase activity and releases mainly Lys-bradykinin (kallidin) from both high molecular weight kininogen, and LK.	info:pmid/11150653#body:59
KLKB1 ---> KNG1		ProtModification	The activated plasma kallikrein in turn cleaves high molecular weight kininogen to liberate bradykinin, activates factor XII to factor XIIa , and converts prorenin to renin, the central component in the renin-angiotensin system (8, 23).	info:pmid/16199530#body:83
KLKB1 ---> KNG1		ProtModification	Activation of factor XII of the coagulation cascade converts plasma prekallikrein into proteolytically active kallikrein, which, in turn, cleaves high-molecular-weight kininogen into the short-lived, but potent, vasoactive nonapeptide bradykinin .	info:pmid/16815460#body:129
KLKB1 ---> KNG1		ProtModification	Plasma kallikrein (EC 3.4.21.34), which is activated from the circulating zymogen, prekallikrein, on the surface of endothelial cells during the initiation of intrinsic coagulation then cleaves high-molecular-weight kininogen (H-kininogen) to liberate bradykinin .	info:pmid/12581867#body:4
KLKB1 ---> KNG1		ProtModification	When this complex assembles along with other components of the kallikrein-kinin system on endothelial cell membranes, plasma prekallikrein is activated to plasma kallikrein, which cleaves HMWK to release bradykinin both systemically and locally within the vessel wall.	info:pmid/20826789#cont:27
KLKB1 ---> KNG1		ProtModification	high molecular weight kininogen is the preferred substrate for plasma kallikrein, which is generated from inactive prekallikrein by contact with certain negatively charged surfaces, including basement membrane components and proteoglycans, such as heparin released from mast cells.	info:pmid/9860804#body:727
KLKB1 ---> KNG1		ProtModification	The proenzyme, prekallikrein, after activation forms an active enzyme plasma kallikrein which can cleave HK to two chain HKa and bradykinin (7), a potent bioactive peptide which stimulates endothelial cell prostacyclin synthesis and nitric oxide formation (8) resulting in vasodilation.	info:pmid/21544310#cont:24
KLKB1 ---> KNG1		ProtModification	Bradykinin is a mediator of vasodilatation and increased vascular permeability (4). a-FXIIa when cleaved by plasma kallikrein forms Factor ßXIIa (ß-FXIIa), which then activates the macromolecular complex of the first component of complement, resulting in classic complement system activation; plasma kallikrein also directly activates complement components C3 and C5 (5, 6).	info:pmid/18725991#body:55
KLKB1 ---> KNG1		ProtModification	Prekallikrein, which circulates in plasma complexed with high molecular weight kininogen , following activation to kallikrein, cleaves high molecular weight kininogen at two sites to release bradykinin, which mediates some biological activities including vasodilation, increased vascular permeability, constriction of uterine and gastrointestinal smooth muscle, constriction of coronary and pulmonar…	info:pmid/15596403#body:32
KLKB1 ---> KNG1		ProtModification	Prekallikrein, which circulates in plasma complexed with high molecular weight kininogen , following activation to kallikrein, cleaves high molecular weight kininogen at two sites to release bradykinin, which mediates a number of biologic activities including vasodilation, increased vascular permeability, constriction of uterine and gastrointestinal smooth muscle, constriction of coronary and pul…	info:pmid/15833691#body:123
KLKB1 ---> KNG1		ProtModification	Plasma kallikrein cleaves human and rat high molecular weight kininogen in a two-step pattern ( ).	info:doi/10.1016/j.arcmed.2005.02.001#body:21
KLKB1 ---> KNG1		ProtModification	plasma kallikrein cleaves high-molecular-weight kininogen (HK) and releases the inflammatory mediator bradykinin .	info:doi/10.1160/TH13-03-0258#cont:143
KLKB1 ---> KNG1		ProtModification	Activated FXII can cleave prekallikrein into kallikrein, which cleaves high molecular weight kininogen to release bradykinin .	info:doi/10.1016/j.intimp.2011.02.007#body:135
KLKB1 ---> KNG1		ProtModification	Active plasma kallikrein cleaves its major substrate, high molecular weight kininogen to liberate bradykinin and activated kinin-free high molecular weight kininogen (HKa).	info:doi/10.1016/j.neurobiolaging.2010.09.024#body:16
KLKB1 ---> KNG1		ProtModification	The fastest cleavage seems to occur within the L chain portion of high molecular weight kininogen by rMASP-1 and the release of the H chain occurs slower, whereas plasma kallikrein cleaves high molecular weight kininogen producing the H and L chains rapidly then the L chain is slowly converted into smaller fragments.	info:doi/10.1016/j.molimm.2009.05.267#body:9
KLKB1 --+> KNG1		Expression	Collectively, interactions between MPO and the components of the plasma kallikrein-kinin system resulted in decreased bradykinin production.	info:pmid/17591979#abs:8
KLKB1 --+> KNG1		Expression	The negative charges of dextran-sulfate used for low-density-lipoprotein apheresis initiate the intrinsic coagulation pathway in which plasma kallikrein acts on the high-molecular-weight kininogen to produce large amounts of bradykinin.	info:pmid/9151155#abs:1
KLKB1 --+> KNG1		Expression	The negative charges of dextran-sulfate used for low-density lipoprotein apheresis activates the intrinsic coagulation pathway, in which plasma kallikrein acts on high-molecular-weight kininogen (HMWK) to produce large amounts of bradykinin.	info:pmid/10225731#abs:1
KLKB1 --+> KNG1		Expression	The conversion of plasma prekallikrein to kallikrein by the activated FXII and in response to numerous different stimuli leads to the generation of bradykinin and activated high molecular weight kininogen (HKa, an antiangiogenic peptide).	info:pmid/19689262#abs:3
KLKB1 --+> KNG1		Expression	We conclude, therefore, that dextran sulfate-induced hypotension is produced by activation of plasma kallikrein that results in the production of bradykinin and that liberation of bradykinin and its action on B2 receptors in the vasculature are both necessary and sufficient to produce the observed effects on circulatory pressure.	info:pmid/7534754#abs:8
KLKB1 --+> KNG1		Expression	Of the components of the plasma kallikrein-kinin system the free (spontaneous) and kaolin-activated kallikrein (prekallikrein) activities, the concentration of bradykinin, the bradykinin splitting total kininase activity, total kallikrein-inhibitor activity and the concentration of alpha 2-macroglobulin, a major plasma kallikrein inhibitor, were estimated.	info:pmid/6926659#abs:2
KLKB1 --+> KNG1		Expression	The plasma kallikrein kinin system activation leads to the reduction of the concentrations of plasma prekallikrein , factor XII (FXII, Hageman factor), and high molecular weight kininogen .	info:pmid/18083112#body:1
KLKB1 --+> KNG1		Expression	Under physiological conditions, C1INH controls proteolytic activity of the contact system cascade by inactivating FXIIa and plasma kallikrein-mediated bradykinin generation (14).	info:pmid/23306453#cont:59
KLKB1 --+> KNG1		Expression	prekallikrein activated by PRCP also facilitates bradykinin generation on endothelial cells, with a subsequent increase in cell permeability [26].	info:pmid/22664251#cont:407
KLKB1 --+> KNG1		Expression	Deficiency of C1 INH therefore allows plasma kallikrein activation, which also leads to production of the vasoactive peptide bradykinin thereby activating mast cells .	info:pmid/22634158#body:122
KLKB1 --+> KNG1		Expression	Activation of factor XI initiates the intrinsic pathway of coagulation while activation of prekallikrein results in Bradykinin production.	info:pmid/21625439#cont:15
KLKB1 --+> KNG1		Expression	Active plasma kallikrein-kinin leads to the production of vasoactive bradykinin from high-molecular-weight kininogen (HMWK) and the anaphylatoxin C5a from C5 through direct cleavage .	info:pmid/22591805#body:7
KLKB1 --+> KNG1		Expression	Generation of bradykinin involves the plasma contact system proteins factor XII (FXII), plasma prekallikrein, high-molecular-weight kininogen (HK), and C1 esterase inhibitor (C1INH).	info:pmid/21349432#body:11
KLKB1 --+> KNG1		Expression	As a potent (K i = 25 pmol/L), selective, reversible inhibitor of plasma kallikrein, ecallantide treats acute attacks of Hereditary angioedema by inhibiting plasma kallikrein-mediated production of bradykinin.	info:pmid/21481442#body:11
KLKB1 --+> KNG1		Expression	On the contrary, incubation of human pulmonary artery endothelial cell with high molecular weight kininogen and prekallikrein led to robust bradykinin production (21).	info:pmid/21586566#cont:188
KLKB1 --+> KNG1		Expression	A potent (Ki = 25 pM), selective, and reversible inhibitor of plasma kallikrein, ecallantide alleviates acute Hereditary angioedema attacks by inhibiting plasma kallikrein-mediated production of bradykinin.	info:pmid/23548529#body:13
KLKB1 --+> KNG1		Expression	Prekallikrein initiates the production of bradykinin which increases vascular permeability allowing the bacteria to colonize the arteries and leading to cardiovascular disease.	info:pmid/24200304#body:98
KLKB1 --+> KNG1		Expression	Prekallikrein initiates the production of bradykinin; the presence of bradykinin increases vascular permeability allowing the bacteria to colonize the arteries, producing cardiovascular disease .	info:pmid/19545534#body:6
KLKB1 --+> KNG1		Expression	Because this inhibitor is >1000-fold more selective in inhibiting plasma kallikrein compared with tissue kallikrein, this compound provides a new pharmacological opportunity to inhibit bradykinin production mediated by plasma kallikrein.	info:pmid/19124682#body:183
KLKB1 --+> KNG1		Expression	Plasma kallikrein inhibition, which would prevent contact system-mediated bradykinin generation, reversed the increased vascular permeability in C1INH-/- mice (Figure 4) (P = 0.004 for C1INH-/- mice treated with DX88 versus untreated C1INH-/- mice).	info:pmid/11956243#body:175
KLKB1 --+> KNG1		Expression	One of the most intensively characterized functions of plasma kallikrein is as an enzyme that proteolytically cleaves high–molecular weight kininogen, leading to the production of bradykinin, which causes vascular dilation and permeability via the bradykinin-1 and bradykinin-2 receptors (B1R and B2R).	info:pmid/21258336#cont:142
KLKB1 --+> KNG1		Expression	Although it is likely that in vivo activation of prekallikrein on vascular smooth muscle cell also leads to bradykinin production and B1/B2 receptor activation, our results demonstrate a direct role for plasma kallikrein in the activation of PAR1/2 and stimulation of pathways involved in the control of cell proliferation, apoptosis, and inflammation.	info:pmid/20826789#cont:247
KLKB1 --+> KNG1		Expression	Although a theoretical risk of aggravating angioedema symptoms exists, because, in addition to C1-INH, fresh frozen plasma also supplies substrates (FXII, prekallikrein, high-molecular-weight kininogen), which can in turn lead to an increase in bradykinin levels before the C1-INH can act [55,56,60-62], there are no scientific data linking exacerbation of the disease with this treatment [55].	info:pmid/21995176#cont:285
KLKB1 --+> KNG1		Expression	Activation of the plasma kallikrein/kininogen system leads to the generation of bradykinin, a pluripotent vasoactive pro-inflammatory peptide, which can bind to the endothelial cell bradykinin receptor (B2) and induce a plethora of pathophysiologic responses, ranging from tumor metastasis and angiogenesis to the induction of morphologic changes in the endothelium which render the subendothelial m…	info:pmid/15234555#body:79
KLKB1 --+> KNG1		Expression	Digestion of as little as 1% of prekallikrein-high molecular weight kininogen in normal plasma may contribute to baseline bradykinin levels of 10-25 pg/ml.	info:doi/10.1016/j.jaci.2009.01.017#body:11
KLKB1 --+> KNG1		Expression	Patients with hereditary angioedema have deficient levels of functional C1-INH, leading to unpredictable attacks of debilitating edema via dysregulated Plasma kallikrein-mediated bradykinin generation.	info:doi/10.1016/j.jaci.2012.12.795#body:2
KLKB1 --+> KNG1		MolTransport	The plasma kallikrein-kinin system modulates cerebrovascular tone through release of vasoactive bradykinin .	info:pmid/21074291#abs:2
KLKB1 --+> KNG1		MolTransport	Plasma kallikrein activated to Hageman factor released kinin rapidly from bovine high molecular weight kininogen.	info:pmid/6766924#abs:5
KLKB1 --+> KNG1		MolTransport	Plasma kallikrein is a cofactor in blood coagulation and modulates inflammation through the release of bradykinin.	info:pmid/11383556#abs:1
KLKB1 --+> KNG1		MolTransport	Furthermore, blocking plasma kallikrein with soybean trypsin inhibitor abolished AT(2)R-stimulated bradykinin release.	info:pmid/22523247#abs:7
KLKB1 --+> KNG1		MolTransport	Prekallikrein activation on human umbilical endothelial cells (HUVEC) presumably leads to bradykinin liberation.	info:pmid/11247797#abs:1
KLKB1 --+> KNG1		MolTransport	In the activation of the contact system, blood coagulation factor XII and plasma kallikrein play central roles, and a specific inhibitor of these serine proteinases inhibited the release of bradykinin by S. aureus in human plasma.	info:pmid/11349054#abs:4
KLKB1 --+> KNG1		MolTransport	Formation of bradykinin in plasma is a result of a complex interaction among proteins such as factor XII, prekallikrein, and high molecular weight kininogen resulting in high molecular weight kininogen cleavage and liberation of bradykinin.	info:pmid/20519882#abs:7
KLKB1 --+> KNG1		MolTransport	We show that incubation of factor XII (FXII), prekallikrein , and high molecular weight kininogen plasma proteins with hantavirus-infected endothelial cells results in increased cleavage of high molecular weight kininogen, higher enzymatic activities of FXIIa/kallikrein and increased liberation of bradykinin .	info:pmid/23874198#abs:6
KLKB1 --+> KNG1		MolTransport	Activated prekallikrein (plasma kallikrein) then cleaves HK, leading to the release of the nonapeptide bradykinin.	info:pmid/20705662#cont:28
KLKB1 --+> KNG1		MolTransport	The action of plasma kallikrein results in bradykinin release which is a potent mediator of inflammatory responses .	info:pmid/14980412#body:9
KLKB1 --+> KNG1		MolTransport	bradykinin release in the endothelial cell environment depends on the assembly of high molecular weight kininogen-prekallikrein complex in an ordered manner.	info:pmid/21784122#body:108
KLKB1 --+> KNG1		MolTransport	The activation of plasma prekallikrein in both mechanisms is the critically important step and leads to the physiological release of bradykinin from high molecular weight kininogen.	info:pmid/11150653#body:150
KLKB1 --+> KNG1		MolTransport	In the present study it was demonstrated that the binding of HK is followed by its partial cleavage, and that the addition of activated plasma prekallikrein results in a further bradykinin release.	info:pmid/9307013#body:148
KLKB1 --+> KNG1		MolTransport	In this complex, factor XII and prekallikrein can be activated in presence of kininogen, resulting in the cleavage of kininogen by kallikrein and the release of bradykinin.	info:pmid/23993911#body:92
KLKB1 --+> KNG1		MolTransport	In the presence of excess WIP27 peptide, prekallikrein-mediated HK cleavage was completely blocked ( , C), suggesting that prekallikrein binding to HK is necessary for the cleavage of HK and the release of bradykinin.	info:pmid/19342086#body:76
KLKB1 --+> KNG1		MolTransport	plasma kallikrein mostly circulates (~75%) as a complex with high-molecular-weight kininogen (HK) and induces the release of bradykinin , which activates the G-protein coupled bradykinin 2 receptor.	info:pmid/23299478#cont:44
KLKB1 --+> KNG1		MolTransport	Targeted ablation of C1INH increased FXII and plasma kallikrein activity and resulted in excessive plasma kallikrein-mediated release of bradykinin from its inactive precursor, high molecular weight kininogen.	info:pmid/21858560#cont:119
KLKB1 --+> KNG1		MolTransport	Taken together, our data support the hypothesis that AT2R-induced bradykinin release is mediated at least in part by activation of plasma prekallikrein via PRCP and cleavage of high-molecular-weight kininogen by kallikrein.	info:pmid/20606103#cont:357
KLKB1 --+> KNG1		MolTransport	Plasma kallikrein is a multifunctional serine protease reported to activate factor (F)XII, prourokinase, plasminogen, prorenin, neutrophils, and high-molecular-weight kininogen, resulting in bradykinin release (4).	info:pmid/22398951#cont:30
KLKB1 --+> KNG1		MolTransport	Prekallikrein activation on endothelial cells results in bradykinin liberation, a potent mediator of vascular cell stimulation, and cellular fibrinolysis independent of tissue plasminogen activation and fibrin (1-3).	info:pmid/10066772#body:291
KLKB1 --+> KNG1		MolTransport	These two systems closely cooperate and their interplay between the complement and the kinin systems is established at different levels: the vascular leakage induced by SC5b-9 is mediated by platelet activating factor and bradykinin; the essential role played by C1-INH in controlling both the activation of the complement cascade and many of the serine proteases involved in the clotting and kinin …	info:pmid/24176217#body:108
KLKB1 --+> KNG1		MolTransport	Increased plasma kallikrein mRNA and protein expression in Alzheimer's disease and vascular dementia may be responsible for increased bradykinin release.	info:doi/10.1016/j.neurobiolaging.2010.09.024#body:153
KLKB1 --+> KNG1		MolTransport	C1 inhibitor deficiency causes instability of the contact-kinin system that, through activation of plasma kallikrein, eventually leads to the release of bradykinin, a potent proinflammatory vasoactive peptide [425].	info:doi/10.1097/ACI.0b013e32835e8b94#cont:1617
F2RL1 --+> TNF		Expression	Interestingly, silencing of proteinase-3 or PAR2 using siRNA markedly diminished IL-32?-induced TNFa and IFN-ß mRNA expression.	info:pmid/24129891#abs:3
F2RL1 --+> TNF		Expression	Administration of PAR2 antagonist to db/db mice reduced protein expression of TNF-a, gp91(phox) and PAR2.	info:pmid/20972877#abs:10
F2RL1 --+> TNF		Expression	The SMWE (10 mg/kg) significantly also inhibited PAR2 agonist-induced myeloperoxidase (MPO) activity and tumor necrosis factor (TNF)-alpha expression in paw tissue.	info:pmid/12559597#abs:6
F2RL1 --+> TNF		Expression	The AELJ (100 mg/kg) also significantly inhibited PAR2 agonists-induced myeloperoxidase (MPO) activity and tumor necrosis factor (TNF)-alpha expression in paw tissue.	info:pmid/12636936#abs:6
F2RL1 --+> TNF		Expression	Activation of PAR-1 stimulates MMP-2 secretion, inhibits RASF growth and invasion, and decreases production of IL-17 and TNFa by RASFs, whereas activation of PAR-2 stimulates RASF growth and invasion and increases production of TNFa.	info:pmid/21905006#abs:12
F2RL1 --+> TNF		Expression	The Propionibacterium acnes culture supernatant induced calcium signaling in keratinocytes via PAR-2 and stimulated the mRNA expression of interleukin -1a, -8, tumor necrosis factor (TNF)-a, human beta defensin -2, LL-37, MMP-1, -2, -3, -9, and -13 in keratinocytes, which was significantly inhibited by serine protease inhibitor as well as selective PAR-2 specific antagonist.	info:pmid/20697725#abs:8
F2RL1 --+> TNF		Expression	These data suggest that PAR-2, but not PAR-1, is sufficient to induce transcription from the IL-8 promoter in the presence of TNF-a.	info:pmid/14657869#body:71
F2RL1 --+> TNF		Expression	PAR-2 agonist peptide significantly enhanced the mRNA expression of TNF-a, GM-CSF, TARC/CCL17, and IL-8/CXCL8 in CPEK cells ( B).	info:pmid/23465358#body:115
F2RL1 --+> TNF		Expression	Expression of PAR-2 was important for maximal expression of TNFa from pulmonary neutrophils.	info:pmid/22954301#cont:156
F2RL1 --+> TNF		Expression	CGRP8-38 reverted inhibition of IL-2, IL-12, IFN-?, and tumor necrosis factor a (TNF-a) production caused by PAR-2 activation.	info:pmid/11717450#body:154
F2RL1 --+> TNF		Expression	Upregulation of Corneal Epithelial IL-6, IL-8, and TNFa mRNAs by Activation of PAR-1 and -2.	info:pmid/12506061#body:164
F2RL1 --+> TNF		Expression	For instance, PAR2 directly regulates TNF-a expression in coronary microcirculation in type 2 diabetes (Park et al., 2011).	info:pmid/24641950#body:131
F2RL1 --+> TNF		Expression	Activation of PAR-2 by trypsin-like proteinases may also increase production of interleukin-1ß and TNF-a as well as other proinflammatory factors.	info:pmid/16757188#body:166
F2RL1 --+> TNF		Expression	A recent study by Lee et al. showed that PAR2 activation by proteases secreted by Propionibacterium acnes leads to both TNF-a and HBD-2 mRNA expression in acne lesions.	info:pmid/22647427#body:98
F2RL1 --+> TNF		Expression	Stimulation of PAR-2 by trypsin-activated microglia through PKC-MAPK-NF-?B-dependent pathway resulted in increased nitrite, ROS, and TNF-a production.	info:pmid/19887113#body:201
F2RL1 --+> TNF		Expression	Interestingly, PAR2 activation by non-physiological synthetic peptides also results in diminished Lipopolysaccharide-induced TNFa and IL-6 expression from primary murine macrophages.36	info:pmid/23872307#cont:471
F2RL1 --+> TNF		Expression	Par2 deletion, in a context of LEKTI deficiency, dramatically inhibited Tslp induction at the mRNA and the protein levels, and decreased Tnfa expression by 40% in the skin of double knockout embryos compared with Spink5-/- embryos.	info:pmid/20703245#cont:183
F2RL1 --+> TNF		Expression	In the CNS, trypsin-activated PAR-2 leads to reversal of stellation, which is a morphological marker of glial activation and PAR-2 agonists mediate the production of TNF-a in astrocytoma cells .	info:pmid/19527794#body:19
F2RL1 --+> TNF		Expression	Moreover, PAR-2 agonists caused an increase in interleukin-1ß, IL-6, IL-8, nitric oxide, prostaglandin E2, matrix metalloproteinase-9, and tumor necrosis factor-a productions in vivo and in vitro, which mediate the inflammatory reactions (5, 47-49).	info:pmid/16410250#body:468
F2RL1 --+> TNF		Expression	In WT cells, PAR-2 activation enhanced interleukin-10, interleukin-4 and interleukin-13 secretion and suppressed expression of TNF-a, interleukin-6 and interleukin-12, therefore dampening the pro-inflammatory consequences of TLR-4 signalling.	info:pmid/21809138#cont:198
F2RL1 --+> TNF		Expression	Unregulated kallikrein 5 in the skin of Netherton syndrome patients directly activates protease-activated receptor 2 and i nduces nuclear factor kappaB-mediated overexpression of thymic stromal lymphopoietin, intercellular adhesion molecule 1, TNF-, and IL-8.	info:pmid/21999178#cont:87
F2RL1 --+> TNF		Expression	Furthermore, consumption of FVII/FVIIa leading to early, excessive factor Xa and thrombin generation on the endothelial cell membrane may effect cleavage of PAR1 and PAR2 leading to signal transduction events and overexpression of proinflammatory cytokines including tumor necrosis factor and interleukin-6.	info:pmid/12676194#body:85
F2RL1 --+> TNF		Expression	The water extracts (100 mg/kg) also significantly inhibited proteinase-activated receptor 2 agonists-induced myeloperoxidase activity and TNF-a expression in paw tissue. ( ) used the supercritical CO 2 extraction process, the temperature 35 °C, the pressure 12 MPa, the CO 2 flowing 4.0 kg/h and time 1.5 h, to obtain 1.08% volatile oil from Flos lonicerae.	info:pmid/21864666#body:125
F2RL1 --+> TNF		Expression	In this report we also demonstrate that PAR-2 expression on mDCs is required for maximal German cockroach frass-induced production of TNFa, suggesting that differential TNFa production may explain differences in neutrophilia observed PAR-2 -/- versus mice sensitized with German cockroach frass-pulsed PAR-2 -/- bone marrow-derived DCs.	info:pmid/21936897#cont:351
F2RL1 --+> TNF		Expression	KLK5 addition induces the expression of TSLP, tumour necrosis factor-a, IL-8 and ICAM-1 transcripts, an effect that is prevented by PAR-2 short interfering RNAs . short interfering RNA against KLK5 leads to a significant reduction of the expression level of these cytokines in Netherton syndrome keratinocytes in culture.	info:pmid/23344365#cont:197
F2RL1 --+> TNF		Expression	PAR-2 inhibition can suppress TNF-a expression in inflammatory settings40 and improve wound healing in mice by reducing inflammation.41 Given the increased procoagulant activity observed in preeclampsia and the ability of the coagulation proteases factors VIIa and factors VIIa and Xa to activate PAR-2, coupled with the reported increased PAR-2 expression on endothelium derived from preeclamptic w…	info:pmid/20124108#body:185
F2RL1 --+> TNF		Expression	A recent study by Lee et al. showed that PAR2 activation by proteases secreted by Propionibacterium acnes leads to both TNF-a and HBD-2 mRNA expression in acne lesions.	info:doi/10.1016/j.archoralbio.2012.04.018#body:98
TNF --+> F2RL1		Expression	Exposure to TNF-a for 48 h up-regulated PAR-2 mRNA and protein expression in the HMC-1 cell line.	info:pmid/21172252#abs:9
TNF --+> F2RL1		Expression	IL-1beta and TNF-alpha both upregulated PAR-2 expression in normal and osteoarthritis chondrocytes.	info:pmid/16757188#abs:9
TNF --+> F2RL1		Expression	LPS and TNFa increased the functional expression of PAR-2, whereas IL-1ß down-regulated the functional response of PAR-2.	info:pmid/22227167#abs:7
TNF --+> F2RL1		Expression	On osteoarthritis osteoblasts, PAR-2 production was significantly increased by IL-1 beta, TNF-alpha and PGE(2).	info:pmid/19264156#abs:8
TNF --+> F2RL1		Expression	TNF-alpha and LPS also upregulated PAR2 mRNA expression with similar kinetics but had negligible effect on PAR1 and PAR3.	info:pmid/17142351#abs:4
TNF --+> F2RL1		Expression	In cultured myofibroblasts, tumor necrosis factor-a (TNF-a) up-regulated PAR-2 mRNA and protein, and potentiated PAR-2-stimulated (14)C-AA release by two known PAR-2 activators, trypsin and SLIGRL-NH(2).	info:pmid/21172243#abs:10
TNF --+> F2RL1		Expression	We investigated the effects of tumour necrosis factor-alpha (TNF-alpha), interleukin-1beta (IL-1beta), trypsin and the PAR2 activating peptide, 2-furoyl-LIGKV-OH on both mRNA and functional expression of PAR2 in human umbilical vein endothelial cells .	info:pmid/17339845#abs:2
TNF --+> F2RL1		Expression	Proteinase-activated receptor-2-mediated intestinal electrolyte secretion by release of mast cell tryptase and potentiation of PAR-2 expression by tumor necrosis factor-alpha may contribute to the hypersecretion observed in inflammatory processes such as chronic inflammatory bowel disease.	info:pmid/11804840#abs:10
TNF --+> F2RL1		Expression	Time course of the induction of the PAR-2 mRNA by TNFalpha.	info:pmid/8663011#body:176
TNF --+> F2RL1		Expression	PAR2 induces TNF-a expression and TNF-a can subsequently induce PAR2 expression.	info:pmid/20972877#cont:577
TNF --+> F2RL1		Expression	Inflammatory cytokines (interleukin-1a, tumor necrosis factor-a) increase mRNA expression of PAR2.14	info:pmid/21488197#cont:27
TNF --+> F2RL1		Expression	Furthermore, stimulation of endothelial cell lines with TNF-a, IL-1a, or LPS increased expression of PAR-2.	info:pmid/14657869#body:11
TNF --+> F2RL1		Expression	Studies have shown that PAR-2 mRNA is upregulated by TNF-a and interleukin-1 in vascular endothelial cells (Nystedt et al, 1996).	info:pmid/11886502#body:55
TNF --+> F2RL1		Expression	In keeping with this concept, PAR-2 expression is up-regulated by proinflammatory mediators (such as tumor necrosis factor-a and interleukin-1).	info:pmid/15371558#body:128
TNF --+> F2RL1		Expression	Similarly, the inflammatory mediator TNF-a induces PAR2 expression and activating peptide responsiveness in mammary and coronary arteries ( ).	info:pmid/21277892#body:365
TNF --+> F2RL1		Expression	Inflammatory cytokines, such as TNF and IL-1a upregulate PAR-2 mRNA expression, and PAR-2 is involved in inflammation in the rat.	info:pmid/11295658#body:12
TNF --+> F2RL1		Expression	In this case, since TNF-a activation upregulates cell surface expression of PAR-2, this is an example of a negative feedback system to promote cell homeostasis.	info:pmid/21809138#cont:206
TNF --+> F2RL1		Expression	Consistent with previous studies (36), we found that TNF-a increased the surface expression of PAR2 from 0.212 ± 0.036 to 0.326 ± 0.015 optical density units as detected by ELISA without affecting PAR1 expression.	info:pmid/23476015#cont:353
TNF --+> F2RL1		Expression	It has been shown that the expression of PAR-2 in endothelial cells was up-regulated as a response to inflammatory mediators such as interleukin-1 and tumor necrosis factor-a (Nystedt et al., 1996[Go]).	info:pmid/15367578#body:275
TNF --+> F2RL1		Expression	Flow cytometry demonstrated that treatment of human umbilical vein endothelial cells for 5 h with tumor necrosis factor-a leads to increased PAR2 expression (Table I), whereas the PAR1 level was unchanged.	info:pmid/15769747#body:153
TNF --+> F2RL1		Expression	For example, stimulation of human pulmonary artery endothelial cells with TNF-a resulted in increase in PAR-2 level, whereas the PAR-1 expression level remained unchanged ( ).	info:pmid/17532472#body:126
TNF --+> F2RL1		Expression	Data showed that, in osteoarthritis cartilage, PAR-2 levels were significantly upregulated by IL-1ß (n = 9; p < 0.006) and TNF-a (n = 9; p < 0.002) but not by TGF-ß1 (n = 5) (Figure 2a).	info:pmid/18031579#body:192
TNF --+> F2RL1		Expression	It has been reported that PAR-2 mRNA and protein levels are elevated by TNF-a in human umbilical vein endothelial cells but that the thrombin receptor gene (PAR-1) is not induced by TNF-a (31).	info:pmid/14736878#body:309
TNF --+> F2RL1		Expression	TNFalpha is a potent inducer of PAR-2 expression and it has been proposed to be cardioprotective (22-29) via increased Mn-superoxide dismutase scavenger activity in the heart and therefore resistance to oxidative reperfusion-injury.	info:pmid/10737808#body:252
TNF --+> F2RL1		Expression	The activation of microglial PAR-2 also upregulates P2X4 receptors and promotes release of brain-derived neurotrophic factor, TNF-, and IL-6 that upregulate the expression mastocyte of PAR-2, which results in activation and release of TNF- [67].	info:pmid/23935250#cont:78
TNF --+> F2RL1		Expression	Interestingly, vascular PAR-2 expression is upregulated by TNF-a, interleukin-1, and lipopolysaccharide,14,32 which suggests that PAR-2 dilator responses may be further enhanced through receptor upregulation in systemic inflammation.	info:pmid/12600906#body:167
TNF --+> F2RL1		Expression	The expression of PAR 2 has been shown to be up-regulated in these same regions after cerebral ischaemic injury ( ), experimental autoimmune encephalitis ( ), HIV infection and in response to pro-inflammatory cytokines such as TNFa ( ).	info:pmid/18313316#body:4
TNF --+> F2RL1		Expression	protease-activated receptor-2 expression has recently been found to be produced by human chondrocytes , and was modulated by the proinflammatory cytokines interleukin-1ß and TNF-a, as well as the growth factors bFGF and transforming growth factor beta.	info:pmid/18455690#body:459
TNF --+> F2RL1		Expression	However, after incubation of whole diluted blood with non-activated and TNF-activated endothelial cells under arterial flow conditions the expression of PAR-2 on monocytes was 1526 ± 480 and 1835 ± 449 (mean ± standard error of the mean) respectively ( P = 0.046).	info:pmid/19699743#body:74
TNF --+> F2RL1		Expression	Third, PAR-2 expression is upregulated by cytokines, including tumor necrosis factor-a, interleukin-1ß, and lipopolysaccharide, that are implicated in inflammatory angiogenesis.17 To the best of our knowledge, however, no information is available regarding direct stimulation of angiogenesis by PAR-2.	info:pmid/12193468#body:52
TNF --+> F2RL1		Expression	For example, the inflammatory mediators, tumor necrosis factor, interleukin-1, and lipopolysaccharide, up-regulate endothelial PAR2 expression (24), while PAR2 activation stimulates inflammatory cytokine release from keratinocytes (21) and promotes endothelial rolling and adhesion of leukocytes (26).	info:pmid/10995771#body:57
TNF --+> F2RL1		Expression	... tumor necrosis factor-a has been shown to upregulate PAR-2 mRNA in isolated endothelial cells.22 Chronic hypertension is a cardiovascular disease and, although not yet described as an inflammatory vascular state, it is known to predispose to stroke and cause alterations in the function of cerebral vascular smooth muscle and endothelial cells.23 We have shown that PAR-2 mediates powerful nitri…	info:pmid/10471447#body:42
TNF --+> F2RL1		Expression	... proteinase-activated receptors (PAR-1 and PAR-2) are serine proteinases, such as thrombin and factors VIIa and Xa .13 PAR-2 plays an important role in inflammation and regulates vascular function.14,15 Proinflammatory cytokines, including interferon-? and TNF-a, induce PAR-2 expression and, in turn, PAR-2 activation promotes the production of interferon-?, TNF-a, IL-8, and IL-18 in various ce…	info:pmid/20124108#body:65
TNF --+> F2RL1		Expression	For example, IL-1beta upregulates PAR-2 expression in human airway smooth muscle cells ; TNF-alpha and IL-1beta upregulates PAR-2 and PAR-4 expression in human endothelial cells ; TNF-alpha induces selective PAR-2 upregulation in human lung fibroblasts ; IL-12 downregulates expression of PAR-2, and upregulates PAR-4 in P815 cells ; GM-CSF enhances PAR-4 expression in P815 cells .	info:pmid/21074454#body:119
TNF --+> F2RL1		Expression	For example, IL-1beta upregulates PAR-2 expression in human airway smooth muscle cells ; TNF-alpha and IL-1beta upregulates PAR-2 and PAR-4 expression in human endothelial cells ; TNF-alpha induces selective PAR-2 upregulation in human lung fibroblasts ; IL-12 downregulates expression of PAR-2, and upregulates PAR-4 in P815 cells ; GM-CSF enhances PAR-4 expression in P815 cells .	info:pmid/20189822#body:128
TNF --+> F2RL1		Expression	For example, IL-1beta upregulates PAR-2 expression in human airway smooth muscle cells ; TNF-alpha and IL-1beta upregulates PAR-2 and PAR-4 expression in human endothelial cells ; TNF-alpha induces selective PAR-2 upregulation in human lung fibroblasts ; IL-12 downregulates expression of PAR-2, and upregulates PAR-4 in P815 cells ); GM-CSF enhances PAR-4 expression in P815 cells .	info:pmid/23218741#body:118
TNF --+> F2RL1		Expression	tumor necrosis factor a is able to increase the functional expression of PAR-2.	info:doi/10.1016/j.neuint.2011.12.016#body:187
TNF --+> F2RL1		Expression	TNF-a induced a biphasic effect on PAR2 expression; expression was stimulated at 6h, but down-regulated by 24h ( ).	info:doi/10.1016/j.bone.2011.11.023#body:112
TNF --+> F2RL1		Expression	Studies have shown that PAR-2 mRNA is up-regulated by TNF-a and IL-1 in vascular endothelial cells.	info:doi/10.1016/j.ajpath.2010.10.021#body:151
F2RL1 --+> TNF		MolTransport	Trypsin (100 nm), SLIGKV-NH(2) (100 microm, corresponding to the PAR2 tethered ligand), or GYPGQV-NH(2) (100 microm, corresponding to the PAR4 tethered ligand) induced tumour necrosis factor (TNF)-alpha secretion from HMC-1 cells.	info:pmid/12736906#abs:4
F2RL1 --+> TNF		MolTransport	We demonstrated that treatment of microglial cultures with the PAR-2 agonist, 2-Furoyl-LIGRLO-NH2, evoked early transient release of BDNF, while sustained PAR-2 stimulation evoked the delayed release of inflammatory cytokines (IL-1 ß and TNF-a) and nitric oxide.	info:pmid/22731117#abs:2
F2RL1 --+> TNF		MolTransport	Agonists of proteinase-activated receptor 2 induce TNF-alpha secretion from astrocytoma cells.	info:pmid/12415569#title:1
F2RL1 --+> TNF		MolTransport	Stimulation of human mast cell line 1 with PAR2- or protease-activated receptor4-APs enhanced TNF-a secretion by these cells [62 ].	info:pmid/18347074#body:192
F2RL1 --+> TNF		MolTransport	Indeed, intestinal myofibroblasts express TNF-a and PAR-2 activation has been shown to stimulate the release of TNF-a from other cell types.	info:pmid/21172243#body:105
F2RL1 --+> TNF		MolTransport	PAR-2 activation has been shown to increase the release of TNF-a from the HMC-1 cell line, and in the present study we show that TNF-a up-regulates PAR-2 expression.	info:pmid/21172252#body:113
F2RL1 --+> TNF		MolTransport	Kim et al. reported that PAR2 agonist induces TNF-a secretion though the activation of extracellular signal-regulated kinase and p38 mitogen-activated protein kinases in atrocytoma cells [20, 21], which support our study.	info:pmid/20972877#cont:571
F2RL1 --+> TNF		MolTransport	Our results suggest that allergen exposure upre-gulated PAR-2 on pulmonary neutrophils and that PAR-2 activation resulted in neutrophil-derived TNFa release.	info:pmid/22954301#cont:150
F2RL1 --+> TNF		MolTransport	Kim et al., 2002 reported that PAR2 agonist induces TNF-a secretion though the activation of extracellular signal-regulated kinase and p38 mitogen-activated protein kinases in atrocytoma cells (Kim et al., 2002; Kleinbongard et al., 2010).	info:pmid/24641950#body:132
F2RL1 --+> TNF		MolTransport	Previous studies have demonstrated that activation of PAR 2 leads to the release of several potent pro-inflammatory mediators, including IL-6, IL-8, TNFa and IL-1ß , resulting in enhanced inflammatory responses.	info:pmid/19781631#body:11
F2RL1 --+> TNF		MolTransport	These findings translate to Rheumatoid arthritis in humans since the selective PAR2 antagonist, ENMD-1068, significantly reduced basal release of TNFa and interleukin-1ß from Rheumatoid arthritis synovial tissues ex vivo.12	info:pmid/22563031#cont:23
F2RL1 --+> TNF		MolTransport	The activation of microglial PAR-2 also upregulates P2X4 receptors and promotes release of brain-derived neurotrophic factor, TNF-, and IL-6 that upregulate the expression mastocyte of PAR-2, which results in activation and release of TNF- [67].	info:pmid/23935250#cont:78
F2RL1 --+> TNF		MolTransport	PAR2 activation reportedly causes blood vessel relaxation, increased vascular permeability, leukocyte adhesion [18], and release of pro-inflammatory cytokines (e.g. IL-1b, IL-6, IL-8, TNF-a) and Intracellular Cell Adhesion Molecules-1 (ICAM-1) from human blood monocytes [19,20].	info:pmid/21072196#cont:25
F2RL1 --+> TNF		MolTransport	Up-regulation of cytokine/chemokine release; CCL5/RANTES induces proinflammatory profile in microglia; recruitment of immune cells to site of injury IL-33 binds to its receptor on mast cells and induces secretion of IL-6, IL-13, and monocyte chemoattractant protein 1, which, in turn, could modulate microglia activity IL-6 and TNF-a from microglia can up-regulate mast cell expression of PAR2, whic…	info:pmid/22516295#cont:247
F2RL1 --+> TNF		MolTransport	These results demonstrate that curcumin modulates the PAR2- and PAR4-mediated TNF-a secretions in HMC-1 cells.	info:doi/10.1016/j.cccn.2003.08.015#body:61
IL1B ---> LGALS3		Expression	IL-1beta also induces endothelial galectin-3 expression as do fibronectin and advanced glycation end products .	info:pmid/23942184#body:36
IL1B ---> LGALS3		Expression	The result demonstrated that gal-3 expression is highly influenced by IL-1ß in both rat and human islets during the development of Type 1 diabetes mellitus.	info:pmid/16600178#body:22
LGALS3 ---> IL1B		Expression	Therefore galectin-3 may exert a regulatory role in innate immunity by diminishing IL-1beta production and thus affecting resistance to R. equi infection.	info:pmid/18825751#abs:9
LGALS3 ---> IL1B		Expression	Gal-3 contributes to neutrophil accumulation in inflammatory processes ( ), has strong chemotactic properties for monocytes/macrophages ( ) and also induces interleukin-1ß production ( ).	info:pmid/18571099#body:261
LGALS3 ---> IL1B		Expression	The studies of infection with the intracellular bacteria Rhodococcus equi have demonstrated that galectin-3 may regulate the innate immune response by diminishing IL-1ß production by macrophages [13].	info:pmid/19229338#body:105
KNG1 --+> IL6		Expression	Bradykinin caused concentration- and time-dependent increases in IL-6 production.	info:pmid/18621420#abs:4
KNG1 --+> IL6		Expression	Curcumin, an inhibitor of AP-1, also reduced bradykinin-induced IL-6 expression.	info:pmid/12594059#abs:11
KNG1 --+> IL6		Expression	Bradykinin within the dose range of 10(-11)-10(-5) M also significantly stimulated the production of IL-6.	info:pmid/1591276#abs:5
KNG1 --+> IL6		Expression	In murine astrocytes, bradykinin stimulated IL-6 secretion and gene transcription.	info:pmid/10501190#abs:5
KNG1 --+> IL6		Expression	Bradykinin-induced IL-6 and IL-8 synthesis was inhibited by a B2-type Bradykinin receptor antagonist.	info:pmid/11028659#abs:7
KNG1 --+> IL6		Expression	The upregulation of IL-6 production induced by bradykinin was abolished by the anti-inflammatory agent dexamethasone and the phospholipase A2 inhibitor 4-bromphenacyl bromide .	info:pmid/9505142#abs:5
KNG1 --+> IL6		Expression	We have previously reported that Bradykinin increased the synthesis of interleukin-6 and prostaglandin E(2) via phosphorylation of ERK1/2 in human osteoblasts, SaM-1.	info:pmid/21663732#abs:2
KNG1 --+> IL6		Expression	In freshly obtained human mononuclear cells 1 µmol/l des-Arg9-bradykinin increased expression of the pro-inflammatory factors CXCL5 (CXC chemokine ligand 5) and IL6 (interleukin-6).	info:pmid/24117346#abs:6
KNG1 --+> IL6		Expression	Indomethacin did not affect the basal or the IL-6/IL-8 release induced by Bradykinin, whereas nordihydroguaiaretic acid decreased the basal release, although Bradykinin still increased IL-6 and IL-8 production.	info:pmid/20050188#abs:7
KNG1 --+> IL6		Expression	These data show that Bradykinin and EGF act in concert to regulate the expression of IL-6 in airway smooth muscle cells possibly via transcriptional mechanisms involving EGFR-associated key signaling molecules.	info:pmid/20184800#abs:13
KNG1 --+> IL6		Expression	Results obtained from antibody array and ELISA experiments showed that several adipokines are released by human preadipocytes under basal conditions while bradykinin specifically stimulated the production of interleukin-6 and IL-8.	info:pmid/23796753#abs:4
KNG1 --+> IL6		Expression	These findings suggest that bradykinin increased both IL-6 and PGE(2) synthesis in osteoblastic cells via B2R and that phospholipase C, IP(3)-induced [Ca(2+)]i, MEK, and MAPKs were involved in the signal transduction in these cells.	info:pmid/15345332#abs:8
KNG1 --+> IL6		Expression	Through kinin B2 receptors, bradykinin induces increased expression of the pro-inflammatory mediator IL-6 .	info:pmid/23428345#body:18
KNG1 --+> IL6		Expression	Autocrine prostanoid products may also be involved in bradykinin-induced IL-6 expression.	info:pmid/15309017#body:169
KNG1 --+> IL6		Expression	Bradykinin increased both IL-6 and prostaglandin E2 synthesis in osteoblastic cells via B2R.	info:pmid/23455471#cont:858
KNG1 --+> IL6		Expression	It has recently been shown that bradykinin, a proinflammatory peptide ligand, induces transcription of interleukin-6 in an NF?B-dependent manner (46).	info:pmid/11470799#body:230
KNG1 --+> IL6		Expression	Vandekerckhove et al. have reported that 24-h incubation with bradykinin induces IL-6 production in a human hepatoma-derived cell line.	info:pmid/8959752#body:107
KNG1 --+> IL6		Expression	Bradykinin induces interleukin-6 production in human airway smooth muscle cells: modulation by Th2 cytokines and dexamethasone.	info:pmid/18417511#body:352
KNG1 --+> IL6		Expression	In preliminary studies, we found that Bradykinin induced an increase in the steady state mRNA levels for both IL-8 and IL-6 in stimulated WI-38 cells (data nor shown).	info:pmid/8903323#body:274
KNG1 --+> IL6		Expression	Bradykinin stimulates IL-6 and IL-8 production by human lung fibroblasts through ERK- and p38 MAPK-dependent mechanisms.	info:pmid/15191555#body:284
KNG1 --+> IL6		Expression	Bradykinin activation can augment the astroglial nuclear factor ?B pathway-mediated IL-6 production, which may increase blood-brain barrier permeability .	info:pmid/24289502#cont:272
KNG1 --+> IL6		Expression	In contrast to cytokine-induced gene activation, bradykinin-induced IL-6 gene expression in human airway smooth muscle is dependent on activator protein-1 ( ).	info:pmid/14516734#body:184
KNG1 --+> IL6		Expression	Acting through an NF-?B-mediated pathway, bradykinin induces production in astrocytes of IL-6, which stimulates production of several inflammation-related cytokines.	info:pmid/11160145#body:118
KNG1 --+> IL6		Expression	In astrocytes, bradykinin induced expression of matrix metalloproteinase-9, phospholipase A2 and COX-2 ( ) and increased expression and secretion of IL-6 ( ) and glutamate ( ).	info:pmid/17669557#body:11
KNG1 --+> IL6		Expression	bradykinin is reported to stimulate the production of IL-6 in human gingival fibroblasts and the production of IL-1, IL-6 and IL-8 in human lung fibroblasts .	info:pmid/15664665#body:14
KNG1 --+> IL6		Expression	Interestingly, salmeterol and prostaglandin E2 have been reported to augment bradykinin-induced production of IL-6 by airway smooth muscle [22], but the cyclic AMP-regulated targets responsible for this cellular response have not been identified.	info:pmid/19788733#cont:279
KNG1 --+> IL6		Expression	Importantly, bradykinin-induced interleukin-6 production by these cells is dependent on the short-lived p42/p44 MAPK activation by bradykinin, which could indicate that other G protein-coupled receptor agonists are capable of inducing interleukin-6 release as well.	info:pmid/15464033#body:115
KNG1 --+> IL6		Expression	Bradykinin also synergizes with TNF-a to induce enhanced prostaglandin synthesis in Swiss 3T3 fibroblasts and IL-1ß and IL-6 production from human gingival fibroblasts (Burch and Tiffany, 1989; Yucel-Lindberg et al., 1995; Modeer et al., 1998).	info:pmid/10825382#body:250
KNG1 --+> IL6		Expression	Cyclo-oxygenase products have been implicated in various effects of bradykinin in human airway smooth muscle cells: the cyclo-oxygenase inhibitor indomethacin partially inhibits bradykinin-induced interleukin-6-production ( ) and almost completely inhibits bradykinin-induced interleukin-8 production ( ).	info:pmid/16529737#body:106
KNG1 --+> IL6		Expression	This is consistent with the report that bradykinin-stimulated synthesis of IL-1ß, IL-2, and IL-6 from isolated lung strips can be blocked by a B2 receptor antagonist (31) and our previous studies showing that bradykinin-mediated induction of COX-2 and the release of prostanoids and IL-8 from human ASM cells were mediated by the B2 receptor (12 , 13) .	info:pmid/11689473#body:194
KNG1 --+> IL6		Expression	These results suggest that bradykinin-induced NF-?B activation, COX-2 expression, and PGE 2 release are mediated through B 2 bradykinin receptors in RBA-1 cells, consistent with the findings that the B 2 bradykinin receptor is responsible for bradykinin-stimulated NF-?B activation and IL-6 expression in neonatal mice astrocytes and COX-2 expression in human airway epithelial cells .	info:pmid/16935468#body:187
KNG1 --+> IL6		Expression	Kondo and Togari demonstrated that Bradykinin facilitated both interleukin-6 and prostaglandin E2 synthesis via mitogen-activated protein kinase in osteoblastic SaM-1 cells.	info:doi/10.1016/j.ceca.2011.12.014#body:140
KNG1 --+> IL6		MolTransport	In contrast, bradykinin-induced IL-6 secretion was enhanced by exogenous prostaglandin E(2) and salmeterol.	info:pmid/12594059#abs:6
KNG1 --+> IL6		MolTransport	The bradykinin B2 receptor antagonist icatebant (HOE 140) inhibited the bradykinin-induced IL-2 and IL-6 release.	info:pmid/8564529#abs:5
KNG1 --+> IL6		MolTransport	bradykinin-induced release of IL-6, but not of IL-8, was partially inhibited by indomethacin (10 µM) and nordihydroguaiaretic acid (10 µM).	info:pmid/20946124#abs:9
KNG1 --+> IL6		MolTransport	In cultured decidua-derived cells, bradykinin stimulates the release of arachidonic acid, interleukin-6 (IL-6), and interleukin-8 (IL-8).	info:pmid/10632476#abs:4
KNG1 --+> IL6		MolTransport	Indomethacin did not affect the basal or the IL-6/IL-8 release induced by Bradykinin, whereas nordihydroguaiaretic acid decreased the basal release, although Bradykinin still increased IL-6 and IL-8 production.	info:pmid/20050188#abs:7
KNG1 --+> IL6		MolTransport	Moreover, AG-1478 (2 microM), reduced Bradykinin-induced IL-6 secretion by 28% and abrogated the synergic induction of IL-6 induced by Bradykinin plus EGF (from 8312 +/- 1267 to 3229 +/- 597 pg/ml, n = 5, p < 0.05).	info:pmid/20184800#abs:9
KNG1 --+> IL6		MolTransport	The B(2)K receptor blocker, icatibant, downregulated bradykinin- and High-glucose-induced mitogen-activated protein kinase p42/p44 but not High-glucose-induced protein kinase C activation and partially reduced both High-glucose- and bradykinin-induced IL-6, CCL-2 and TGF-beta secretion.	info:pmid/19923143#abs:7
KNG1 --+> IL6		MolTransport	We also found that Go-6976, a selective calcium-dependent protein kinase C isozyme inhibitor, did not inhibit IL-6 secretion in response to G-protein-coupled receptor agonist and TNF-alpha; whereas Rottlerlin, a PKC-delta inhibitor, inhibited both thrombin- and TNF-alpha-induced expression of IL-6, while bradykinin-induced IL-6 secretion was not affected.	info:pmid/16228299#abs:7
KNG1 --+> IL6		MolTransport	Bradykinin also stimulated the release of IL-6 ( ).	info:pmid/9846978#body:132
KNG1 --+> IL6		MolTransport	Both angiotensin II and bradykinin stimulate the release of interleukin-6.	info:pmid/16023651#body:84
KNG1 --+> IL6		MolTransport	However, it had no effect on Bradykinin (10 nM)-induced IL-6 release ( C).	info:pmid/18621420#body:97
KNG1 --+> IL6		MolTransport	Bradykinin can increase interleukin-6, CXCL8 and PGE2 release .	info:pmid/17765979#body:142
KNG1 --+> IL6		MolTransport	In cultured decidua-derived cells, bradykinin stimulates the release of arachidonic acid, IL-6, and IL-8.	info:pmid/20452493#body:170
KNG1 --+> IL6		MolTransport	An example is shown in bradykinin triggering the release of IL-6 from astrocytes during inflammation ( ).	info:pmid/24144733#body:39
KNG1 --+> IL6		MolTransport	Scorpion venom also stimulates the release of cathecolamines, bradykinin and protaglandins which induce IL1 and IL6 release ( ).	info:pmid/12565760#body:8
KNG1 --+> IL6		MolTransport	Scorpion venom also stimulates the release of catecholamines, bradykinin and protaglandins, which induce interleukin 1 and IL-6 release .	info:pmid/18534258#body:127
KNG1 --+> IL6		MolTransport	Indeed, p38 Mitogen-Activated Protein Kinase mediates IL-17A-induced IL-6, IL-8 and eotaxin secretion as well as bradykinin-induced IL-6 secretion .	info:pmid/19393330#body:26
KNG1 --+> IL6		MolTransport	Bradykinin would enhance the release of IL-6, IL-8, and arachidonic acid from decidual cells via the kinin B 2 receptor.	info:pmid/17161823#body:92
KNG1 --+> IL6		MolTransport	Bradykinin (1 µM) significantly increased both IL-6 and Prostaglandin E 2 production/secretion in a time-dependent manner ( and B2R mRNAs and (b) ).	info:pmid/15345332#body:55
KNG1 --+> IL6		MolTransport	For example, found that IL-13 increased baseline IL-6 production, but decreased IL-6 release induced by bradykinin, while enhancing TNF-a-stimulated IL-6 secretion.	info:pmid/14516734#body:48
KNG1 --+> IL6		MolTransport	In human synoviocytes, the bradykinin-induced release of both IL-6 and IL-8 was not affected by indomethacin, although it did prevent the PGE2 production in the same samples .	info:pmid/23796753#body:188
KNG1 --+> IL6		MolTransport	In astrocytes, bradykinin induced expression of matrix metalloproteinase-9, phospholipase A2 and COX-2 ( ) and increased expression and secretion of IL-6 ( ) and glutamate ( ).	info:pmid/17669557#body:11
KNG1 --+> IL6		MolTransport	Studies based on cutaneous tissue have demonstrated distinct changes in cytokine profiles after inflammation and tissue injury: e.g., tissue injury induces bradykinin release leading to the release of TNF-a, which results in the release of IL-6 and interleukin-1ß .	info:pmid/20969918#body:12
KNG1 --+> IL6		MolTransport	Carrageenin and Escherichia coli endotoxin cause release of bradykinin, which stimulates the release of tumor necrosis factor-a (TNF-a), which in turn, induces the release of interleukin 1ß and interleukin 6, which stimulated the production of cyclo-oxygenase products, as well as interleukin 8, a stimulant of the production of sympathomimetic mediators .	info:pmid/10720640#body:3
KNG1 --+> IL6		MolTransport	According to carrageenan-induced inflammatory pain starts indirectly with bradykinin or directly with TNF, which stimulate the release of IL-6.	info:doi/10.1016/j.bionut.2012.03.007#body:164
BDKRB2 --+> IL6		Expression	Bradykinin-induced IL-6 and IL-8 synthesis was inhibited by a B2-type Bradykinin receptor antagonist.	info:pmid/11028659#abs:7
BDKRB2 --+> IL6		Expression	These data suggest that B2 receptor activation induced IL-6 production in airway smooth muscle cells.	info:pmid/12594059#body:121
BDKRB2 --+> IL6		Expression	These data suggest the B2 Bradykinin receptor, phospholipase C and protein kinase C pathway is required for Bradykinin-induced IL-6 production.	info:pmid/18621420#body:177
BDKRB2 --+> IL6		Expression	However, the expression of inflammatory genes including IL-6, MMP-9, COX-2 and iNOS were considerably sensitive to repression by bradykinin B 2 receptor antagonists ( ), which may suggest an important role of B 2 receptors in regulating of these genes.	info:pmid/20184874#body:146
BDKRB2 --+> IL6		Expression	Although the B2R antagonist inhibited Bradykinin-induced IL-6 and Prostaglandin E 2 synthesis in SaM-1 cells ( ), the B1R one was ineffective, indicating that a common signal transduction system via B2R is involved in the Bradykinin-induced synthesis of both IL-6 and Prostaglandin E 2.	info:pmid/15345332#body:94
BDKRB2 --+> IL6		Expression	This is consistent with the report that bradykinin-stimulated synthesis of IL-1ß, IL-2, and IL-6 from isolated lung strips can be blocked by a B2 receptor antagonist (31) and our previous studies showing that bradykinin-mediated induction of COX-2 and the release of prostanoids and IL-8 from human ASM cells were mediated by the B2 receptor (12 , 13) .	info:pmid/11689473#body:194
BDKRB2 --+> IL6		Expression	These results suggest that bradykinin-induced NF-?B activation, COX-2 expression, and PGE 2 release are mediated through B 2 bradykinin receptors in RBA-1 cells, consistent with the findings that the B 2 bradykinin receptor is responsible for bradykinin-stimulated NF-?B activation and IL-6 expression in neonatal mice astrocytes and COX-2 expression in human airway epithelial cells .	info:pmid/16935468#body:187
BDKRB2 --+> IL6		Expression	Taken together, we demonstrate in human astrocytoma cells that (1) functional bradykinin B 2 receptors elicit cytosolic Ca 2+ signaling, (2) activation of the bradykinin B 2 receptor changes the profile of zymosan-induced expression of cytokines including TNF-a, IL-1ß, IL-6, and IL-10, (3) the effect of bradykinin on cytokine expression is mediated by the activation of cyclooxygenease-2, a molecu…	info:pmid/19854233#body:116
KNG1 --+> IL1B		Expression	Although both desArg(10)kallidin and bradykinin increased the level of IL-1beta mRNA, IL-1beta receptor antagonist inhibited the increase in B1R only in response to bradykinin.	info:pmid/10419551#abs:8
KNG1 --+> IL1B		Expression	Gel mobility shift assays were used with nuclear extracts from stimulated WI-38 cells to examine the transcription mechanism for Bradykinin-induced IL-1beta expression.	info:pmid/8903323#abs:6
KNG1 --+> IL1B		Expression	C3 transferase exoenzyme, an inhibitor of Rho, abolished bradykinin-induced nuclear factor kappaB activation at 10 microg/ml and significantly inhibited bradykinin-stimulated IL-1beta synthesis at 5 microg/ml.	info:pmid/9510209#abs:6
KNG1 --+> IL1B		Expression	In contrast to the result in human glioma cells, bradykinin inhibits the zymosan-induced expression of TNF-alpha and IL-1beta in rat astrocytes, which shows a species-dependent manner.	info:pmid/19854233#abs:11
KNG1 --+> IL1B		Expression	bradykinin signaling upregulates expression of IL-1ß and TNF-a.	info:pmid/20005807#body:214
KNG1 --+> IL1B		Expression	Bradykinin stimulates NF-?B activation and interleukin 1ß gene expression in cultured human fibroblasts.	info:pmid/12028455#body:257
KNG1 --+> IL1B		Expression	Bradykinin stimulates nuclear factor-?B activation and interleukin 1beta gene expression in cultured human fibroblasts.	info:pmid/12358328#body:254
KNG1 --+> IL1B		Expression	These signaling pathways seem also to be involved with the ability of bradykinin in to potentiate TNFa-induced IL-1ß production in gingival fibroblasts ( ).	info:pmid/10863040#body:34
KNG1 --+> IL1B		Expression	bradykinin can also induce the activation of nuclear factor-?B through B2 receptors and can cause the IL-1ß gene expression in cultured human epithelial cells .	info:pmid/20605589#body:93
KNG1 --+> IL1B		Expression	The nature of the cell types involved remains unknown, but bradykinin does stimulate the production of interleukin-1ß, IL-6, IL-8, and eotaxin from cultured human lung fibroblasts (5).	info:pmid/12594059#body:57
KNG1 --+> IL1B		Expression	Bradykinin activates IL-1ß mRNA expression in human lung fibroblasts by activating nuclear factor kappa B, and in HeLa cells Bradykinin activates C/EBP during IL-8 gene expression.	info:pmid/17316818#body:77
KNG1 --+> IL1B		Expression	Because this covalent modification specifically inactivates Rho, C3 can be a useful probe of Rho function and has been used in A549 cells to investigate the role of the Rho GTPase in bradykinin-stimulated nuclear factor-kappaB activation and IL-1b gene expression (39).	info:pmid/10373471#body:225
KNG1 --+> IL1B		Expression	Bradykinin also synergizes with TNF-a to induce enhanced prostaglandin synthesis in Swiss 3T3 fibroblasts and IL-1ß and IL-6 production from human gingival fibroblasts (Burch and Tiffany, 1989; Yucel-Lindberg et al., 1995; Modeer et al., 1998).	info:pmid/10825382#body:250
KNG1 --+> IL1B		Expression	This is consistent with the report that bradykinin-stimulated synthesis of IL-1ß, IL-2, and IL-6 from isolated lung strips can be blocked by a B2 receptor antagonist (31) and our previous studies showing that bradykinin-mediated induction of COX-2 and the release of prostanoids and IL-8 from human ASM cells were mediated by the B2 receptor (12 , 13) .	info:pmid/11689473#body:194
KNG1 --+> IL1B		Expression	When the inflammatory cell response is enhanced with zymosan, the pattern of cytokine expression in rat and human astrocytic cells are species specific: bradykinin increases zymosan-induced tumor necrosis factor (TNF)-a and interleukin-1ß expression in human astrocytes, whereas it inhibits zymosan-induced TNF-a and interleukin-1ß expression in rat astrocytes ( ).	info:pmid/23274649#body:142
IL1B --+> KNG1		Regulation	Binding of bradykinin to the cells is enhanced by the inflammatory mediator interleukin-1beta.	info:pmid/10632476#abs:9
IL1B --+> KNG1		Regulation	Interleukin-1 beta (IL-1 beta) induces bronchial hyperresponsiveness to bradykinin but not to acetylcholine.	info:pmid/7775337#abs:1
IL1B --+> KNG1		Regulation	Intratracheal administration of 500 U of IL-1 beta induced airway hyper-responsiveness to inhaled bradykinin and neutrophilia in bronchoalveolar lavage fluid 18 to 24 hr later.	info:pmid/7791098#abs:5
IL1B --+> KNG1		Regulation	Dexamethasone not only completely abolished the IL-1beta-induced airway hyperreactivity to bradykinin, but also abrogated the increased mRNA expression for inflammatory mediators, IL-6, IFN-gamma and Cox-2.	info:pmid/19825525#abs:13
IL1B --+> KNG1		Regulation	The downstream events reported include elevation of [Ca2+]i, activation of phospholipase A2, release of arachidonic acid, and production of free radicals, with evidence that IL-1 beta potentiates the actions of Bradykinin in ischemia. 7.	info:pmid/10696506#abs:14
IL1B --+> KNG1		Regulation	Role of nitric oxide and superoxide anions in interleukin-1 beta-induced airway hyperresponsiveness to bradykinin.	info:pmid/7921431#title:1
IL1B --+> KNG1		Regulation	One possibility is that IL-1ß increases the affinity of B2 receptor to bradykinin and/or the second messenger activation after ligand binding.	info:pmid/20883789#body:121
IL1B --+> KNG1		Regulation	In addition, IL-1ß induces airway neutrophilia and increases airways responsiveness selectively to bradykinin in the rat.	info:pmid/21377040#body:387
IL1B --+> KNG1		Regulation	C, Effect of NS398 on interleukin-1ß-induced, bradykinin-induced, and Transforming growth factor-ß1-induced prostaglandin E2 production.	info:pmid/14670842#body:151
IL1B --+> KNG1		Regulation	The results showed that actinomycin D almost completely abolished IL-1ß-enhanced contractile responses to des-Arg9-bradykinin and bradykinin (Figures 3A and 3B, P < 0.001).	info:pmid/17255557#body:127
IL1B --+> KNG1		Regulation	Enzymes expressed on the EC membrane can metabolize bradykinin producing the agonist of the B1R which can then be upregulated by proinflammatory stimuli such as IL-1ß.	info:pmid/24176217#body:112
IL1B --+> KNG1		Regulation	Intratracheal administration of interleukin-1 ß induces neutrophilic inflammation and increases airway hyperresponsiveness to bradykinin .	info:pmid/16337418#body:78
IL1B --+> KNG1		Regulation	In rats, inhalation of interleukin-1ß results in infiltration of neutrophils into the airways and increased airway responsiveness to inhaled bradykinin .	info:pmid/17067555#body:21
IL1B --+> KNG1		Regulation	In rats, inhalation of IL-1ß results in infiltration of neutrophils into the airways and increased airway responsiveness to inhaled bradykinin (Tsukagoshi et al., 1993).	info:pmid/10617676#body:46
IL1B --+> KNG1		Regulation	interleukin-1ß treatment induces airway inflammation and Airway hyperreactivity to bradykinin in sensitized and non-sensitized rats as well as in human bronchial preparations .	info:pmid/23428345#body:53
IL1B --+> KNG1		Regulation	Concurrent exposure of tracheal smooth-muscle cells with cycloheximide blocked the IL-1b-induced enhancement of Ins(X)P accumulation and Ca2+ mobilization in response to bradykinin (Table 1 and Figure 3).	info:pmid/11171124#body:173
IL1B --+> KNG1		Regulation	Proinflammatory cytokines including; interleukin1ß, TNFa and IL-13 have been shown to augment bradykinin induced Ca2+ release in human airway smooth muscle cells in culture [11-13].	info:pmid/17903241#body:114
IL1B --+> KNG1		Regulation	In ovalbumin-sensitized rats, the intratracheal administration of IL-1ß has been shown to significantly increase airway hyper-responsiveness, bradykinin and neutrophil counts in the bronchoalveolar lavage fluid [16].	info:pmid/24355520#body:9
IL1B --+> KNG1		Regulation	Using an in vitro model, we demonstrated that exposure to smoke particles [3] or cytokines (TNF-a and IL-1ß) [4,5] induces airway hyperresponsiveness through up-regulation of the G-protein coupled receptors for bradykinin and endothelin.	info:pmid/18976506#body:93
IL1B --+> KNG1		Regulation	In experimental animals, aerosol exposure to interleukin-1ß markedly increases the bronchoconstriction response to bradykinin (Tsukagoshi et al., 1994a), and this may be the result of reduced expression of NEP in the airways (Tsukagoshi et al., 1995). b.	info:pmid/9860804#body:837
IL1B --+> KNG1		Regulation	The cellular processes that account for the bradykinin induced increases ion blood-brain barrier permeability include an elevation of [Ca 2+] i ( ), activation of phospholipase A 2, release of arachidonic acid and free radical production ( ). showed that IL-1ß enhances the actions of bradykinin under normal circumstances making it a likely candidate for the potentiation seen in ischemia ( ).	info:pmid/12531232#body:204
IL1B --+> KNG1		Regulation	The [Ca 2+]i responses to bradykinin (100 pM and 10 nM) in glia were also potentiated by the treatment with interleukin-1ß ( C and D).	info:doi/10.1016/j.neuroscience.2007.09.065#body:83
IL1B --+> KNG1		Regulation	In rats, intra-tracheal administration of interleukin-1ß has been shown to induce airway hyperresponsiveness to bradykinin ( ).	info:doi/10.1016/S0014-2999(99)00484-7#body:65
IL1B --+> KNG1		Regulation	Proinflammatory cytokines including; interleukin1ß, Tumour Necrosis Factora and interleukin-13 have been shown to augment bradykinin induced Ca2+release in human airway smooth muscle cells in culture [11-13].	info:doi/10.1186/1465-9921-8-68#cont:38
KNG1 ---> IL1B		MolTransport	On the other hand, bradykinin attenuates lipopolysaccharide-activated TNF-alpha and IL-1beta release.	info:pmid/16497148#abs:4
KNG1 ---> IL1B		MolTransport	Here, we report that Bradykinin attenuated lipopolysaccharide -induced release of tumor necrosis factor-alpha (TNF-alpha) and interleukin-1beta from microglial cells, thus acting as an anti-inflammatory mediator in the brain.	info:pmid/17402969#abs:3
KNG1 ---> IL1B		MolTransport	According to , bradykinin stimulated the release of inflammatory cytokines (TNF-a and interleukin 1ß) from macrophages.	info:pmid/20092893#body:37
KNG1 ---> IL1B		MolTransport	Recently, bradykinin has been reported to stimulate IL-1ß release from the human lung fibroblast cell line WI-38.	info:pmid/10887314#body:122
KNG1 ---> IL1B		MolTransport	For example, bradykinin inhibits lipopolysaccharide-induced TNF-a and interleukin-1ß release from microglia in vitro, indicating that bradykinin may also have a neuroprotective role in the Central nervous system under certain circumstances ( ).	info:pmid/23274649#body:211
KNG1 ---> IL1B		MolTransport	Studies based on cutaneous tissue have demonstrated distinct changes in cytokine profiles after inflammation and tissue injury: e.g., tissue injury induces bradykinin release leading to the release of TNF-a, which results in the release of IL-6 and interleukin-1ß .	info:pmid/20969918#body:12
KNG1 ---> IL1B		MolTransport	In addition, recent studies have shown that cytokines such as TNF-a and interleukin-1ß increase bradykinin B 1 receptor expression in human lung fibroblasts and that bradykinin stimulates the release of TNF-a and interleukin-1ß from macrophages .	info:pmid/15063163#body:16
KNG1 ---> IL1B		MolTransport	Carrageenin and Escherichia coli endotoxin cause release of bradykinin, which stimulates the release of tumor necrosis factor-a (TNF-a), which in turn, induces the release of interleukin 1ß and interleukin 6, which stimulated the production of cyclo-oxygenase products, as well as interleukin 8, a stimulant of the production of sympathomimetic mediators .	info:pmid/10720640#body:3
KNG1 ---> IL1B		MolTransport	Interestingly, as bradykinin has recently been shown to reduce lipopolysaccharide-stimulated release of IL-1ß and TNF-a from isolated microglia , it is possible that cytokine release after bradykinin production is different in different preparations and depends on the cellular distribution of B 2 receptors.	info:pmid/21167936#body:94
KNG1 ---> IL1B		MolTransport	... In this sense, different authors have reported the contribution of Nitric oxide stimulated by bradykinin in the antiproliferative effects of ACE inhibitors after angioplasty.29 30 Interestingly, bradykinin stimulates IL-1ß and tumor necrosis factor release from macrophages.31 Therefore, in a situation of endothelial disruption, ACE inhibitors could favor Nitric oxide production by the vascula…	info:pmid/9369275#body:196
KNG1 ---> IL1B		MolTransport	In the present study, since prostaglandin E 2 release seemed to be partly accompanied by a [Ca 2+]i increase in response to bradykinin, the enhancement of bradykinin-induced prostaglandin E 2 release by interleukin-1ß might be ascribed to the activation of cPLA 2 through the elevation of [Ca 2+]i as well as up-regulation of COX2 expression.	info:doi/10.1016/j.neuroscience.2007.09.065#body:132
TNF --+> BDKRB2		Expression	Furthermore, the up-regulation of B2-receptor mRNA by either lipopolysaccharide or Ang II in cultured myocytes was abolished by anti-TNF-alpha antibody.	info:pmid/16755007#abs:6
TNF --+> BDKRB2		Expression	These data show that IL-1beta and TNF-alpha upregulate B1 and B2 receptor expression by mechanisms involving activation of both NF-kappaB and MAP kinase pathways, but that signal transduction pathways are different for IL-1beta and TNF-alpha.	info:pmid/18467203#abs:11
TNF --+> BDKRB2		Expression	TNF-alpha and IL-1beta both induced a rapid and transient increase in B1 and B2 receptor mRNA expression that was maximal by 2 h, accompanied by an increase in B1 and B2 receptor protein, as measured by radioligand binding assay with [(3)H]des-Arg(10)-kallidin, and [(3)H]bradykinin, respectively.	info:pmid/10825382#abs:3
TNF --+> BDKRB2		Expression	In conclusion, this study shows that bradykinin upregulates IL-1beta- and TNFalpha-stimulated IL-8 production via bradykinin B2 receptor and that protein kinase C signal pathway seems to be involved in the upregulation of the cytokine-induced IL-8 production in gingival fibroblasts.	info:pmid/15664665#abs:8
TNF --+> BDKRB2		Expression	In support of the current study, TNFa has been shown to augment BDKRB2 mRNA expression in human embryonic lung fibroblast cells [48].	info:pmid/17903241#body:338
TNF --+> BDKRB2		Expression	Pretreatment of A549 cells with dexamethasone almost totally prevented the ability of both interleukin-1ß and TNF-a to induce mRNA expression of bradykinin B 1 and B 2 receptors .	info:pmid/12063092#body:48
TNF --+> BDKRB2		Expression	In addition, B2R expression can be modulated by inflammatory cytokines, such as interleukin -1, Tumor Necrosis Factor (TNF)-a and Transforming Growth Factor -ß .	info:pmid/24333733#body:34
TNF --+> BDKRB2		Expression	TNF-a and interleukin-1ß have been shown to increase both B1 and B2 receptor expression in human embryonic lung fibroblasts, and this up-regulation was inhibited by dexamethasone .	info:pmid/12191591#body:274
TNF --+> BDKRB2		Expression	In human osteoblastic cell line and gingival fibroblasts, TNF-a-induced B2 receptor gene expression involves nuclear factor-kappaB and p38 MAPK pathways ( ).	info:pmid/22935637#body:100
TNF --+> BDKRB2		Expression	The present results suggest that in asthmatic patients, in vivo exposure of circulating eosinophils to inflammatory cytokines such as IL-1ß and TNF-a may result in increased expression of kinin B1R and B2R on these cells.	info:pmid/19038786#body:222
TNF --+> BDKRB2		Expression	In addition, Remicade 1 mg/ml significantly suppressed both murine TNF-a- and human TNF-a-enhanced bradykinin B1 and B2 receptor mRNA expression in the tracheal smooth muscle (Figures 6A and 6B). [Figure 6] View larger version (21K): [in this window] [in a new window] .	info:pmid/17255557#body:160
TNF --+> BDKRB2		Expression	For instance, interleukin-1 and TNF-a enhanced B2R expression in osteoblasts, fibroblasts and pulmonary A549 cells ( ), TGF-ß increased B2R mRNA and protein in cultured human airway smooth muscle ( ) and IFN-? enhanced B2R mRNA in T 24 epithelial-like cells ( ).	info:pmid/20045558#body:19
TNF --+> BDKRB2		Expression	In support of the current study, Tumour Necrosis Factora has been shown to augment BDKRB2 mRNA expression in human embryonic lung fibroblast cells [48].	info:doi/10.1186/1465-9921-8-68#cont:789
TNF --+> BDKRB2		Expression	Recently, it has been shown that interleukin-1ß and tumor necrosis factor-a upregulate B1 and B2 receptor expression by mechanisms involving activation of both NF-?B and mitogen-activated protein kinase pathways .	info:doi/10.1016/j.ceca.2011.12.014#body:170
TNF --+> KNG1		Expression	In cultured human airway smooth muscle cells, where CD38 has been involved in TNFalpha-induced enhanced calcium signals to carbachol and bradykinin, we found that neutralizing anti-IFNbeta prevented TNFalpha enhancing action only on carbachol responses but not to that induced by bradykinin.	info:pmid/18514752#abs:4
TNF --+> KNG1		Expression	Lipopolysaccharide has been widely used as a model of immune challenge in pigs as it induces the immediate synthesis of pro-inflammatory cytokines such as tumor necrosis factor-a (TNF-a), interleukin-1ß (IL-1ß) and IL-6, which trigger the production of the acute phase proteins C-reactive protein , haptoglobin and pig-Major Acute Phase Protein .	info:pmid/23159236#abs:1
TNF --+> KNG1		Expression	These signalling pathways seem to be involved in bradykinin mediated IL-1ß production induced by TNF-a .	info:pmid/20605589#body:92
TNF --+> KNG1		Expression	We recently reported that T-kininogen synthesis was enhanced by Bt 2cAMP and cytokines, such as interleukin-1a and TNF in rat fibroblasts [ ].	info:pmid/9739161#body:48
TNF --+> KNG1		Expression	On the contrary, in mouse ECPC4 cells, IL-1ß and TNF-a remarkably induced expression of H- and L-kininogen mRNAs, while prostaglandin E 2 did not enhance the expression of these mRNAs.	info:pmid/18329172#body:80
TNF --+> KNG1		Expression	Similarly, TNFa, interferon? and salmeterol were shown to augment bradykinin mediated IPx production in airway smooth muscle cells (p < 0.05), TNFa (127.4 +/- 8.3%), interferon? (128.0 +/- 8.4%) and salmeterol (111.7 +/- 5.0%).	info:pmid/17903241#body:221
TNF --+> KNG1		Expression	Both TNF-a and bradykinin are synthesized and released during chronic airway inflammation and augmented TNF-a and bradykinin levels are found in airway biopsies as well as bronchoalveolar lavage fluids from asthmatic patients .	info:pmid/15063163#body:14
TNF --+> KNG1		Expression	Furthermore, T-kininogen has been shown to be the major kininogen found in rat plasma in inflammatory states, and pro-inflammatory cytokines such as interleukin-6, tumor necrosis factor and gamma interferon, enhance the expression of T-kininogen .	info:pmid/9392837#body:6
TNF --+> KNG1		Expression	TNF a treatment had little effect on p D 2 values to carbachol (6.4±0.28, n=6) but significantly enhanced murine airway smooth muscle sensitivity to all bradykinin concentrations (p D 2=6.7±0.5, n=6).	info:doi/10.1016/j.imbio.2007.12.002#body:80
TNF --+> KNG1		Expression	Similarly, Tumour Necrosis Factora, interferon? and salmeterol were shown to augment bradykinin mediated IPx production in airway smooth muscle cells (p < 0.05), Tumour Necrosis Factora (127.4 +/-8.3%), interferon? (128.0 +/-8.4%) and salmeterol (111.7 +/-5.0%).	info:doi/10.1186/1465-9921-8-68#cont:235
KNG1 ---> TNF		Expression	The addition of the peptides in the presence of dibutyril cyclic AMP , bradykinin or pyrrolidine dithiocarbamate, inhibited the TNFalpha production.	info:pmid/20514534#abs:6
KNG1 ---> TNF		Expression	We found that the levels of TNF-alpha mRNA and heat shock factor-1 (HSF1) protein in C6 cells were markedly up-regulated by bradykinin via real-time RT-PCR and Western blot methods.	info:pmid/18983897#abs:3
KNG1 ---> TNF		Expression	IL-1beta, PAF and bradykinin are mediators involved in ischemia and reperfusion injury by regulating the balance between TNF-alpha and IL-10 production.	info:pmid/15962100#abs:7
KNG1 ---> TNF		Expression	In contrast to the result in human glioma cells, bradykinin inhibits the zymosan-induced expression of TNF-alpha and IL-1beta in rat astrocytes, which shows a species-dependent manner.	info:pmid/19854233#abs:11
KNG1 ---> TNF		Expression	Addition of bradykinin, in the presence of TNF alpha, for 1 h and 6 h, respectively, synergistically enhanced the TNF alpha induced IL-1 beta production, whereas bradykinin alone did not induce IL-1 production.	info:pmid/7473001#abs:3
KNG1 ---> TNF		Expression	Results: Prostacyclin and bradykinin did not modulate LOX-1 basal expression but were able to prevent significantly the up-regulation of LOX-1 expression by TNF-a, in Human umbilical vein endothelial cells in vitro.	info:pmid/24101392#abs:6
KNG1 ---> TNF		Expression	HOE-140 also reduced the neutrophil migration induced by Bradykinin, but had no effect on the migration promoted by IL-1beta or TNF-alpha. des-Arg(9)-[Leu(8)]-Bradykinin, B(1) receptor antagonist was ineffective in changing neutrophil migration caused by any of these stimuli. 5 Neutrophil migration induced by lipopolysaccharide or Bradykinin was reduced by interleukin-1 receptor antagonist (IL-1r…	info:pmid/12770932#abs:4
KNG1 ---> TNF		Expression	bradykinin signaling upregulates expression of IL-1ß and TNF-a.	info:pmid/20005807#body:214
KNG1 ---> TNF		Expression	In unstimulated cells, bradykinin reduced TNF-a production by more than 20% from control levels at both concentrations of 10 and 100nM (inset to ).	info:pmid/22490447#body:96
KNG1 ---> TNF		Expression	Bradykinin can stimulate the production of tumor necrosis factor-a (TNFa) at the injury site as well as induce other inflammatory mediators after spinal cord injury .	info:pmid/11516566#body:12
KNG1 ---> TNF		Expression	Bradykinin and thrombin synergistically potentiate interleukin 1 and tumour necrosis factor induced prostanoid biosynthesis in human dental pulp fibroblasts.	info:pmid/8777276#title:1
KNG1 ---> TNF		Expression	In carrageenan-induced hypernociception in rats, an early event is the activation of the plasma kinin system with consequent production of bradykinin that induces TNF-a production by means of the activation of B1 and B2 receptors (18).	info:pmid/15665080#body:227
KNG1 ---> TNF		Expression	Both TNF-a and bradykinin are synthesized and released during chronic airway inflammation and augmented TNF-a and bradykinin levels are found in airway biopsies as well as bronchoalveolar lavage fluids from asthmatic patients .	info:pmid/15063163#body:14
KNG1 ---> TNF		Expression	In contrast with these observations, we recently reported that Bradykinin attenuated LPS-induced nitric oxide and tumor necrosis factor-a (TNF-a) production in microglial cells, an effect probably mediated by inhibition of nuclear factor-?B activity by Bradykinin .	info:pmid/23340021#body:13
KNG1 ---> TNF		Expression	The chemical mediation of carrageenin-induced hyperalgesia is initiated by bradykinin through the activation of B 2 receptors that stimulate tumor necrosis factor-a (TNF-a) production, which in turn stimulates interleukin 1ß , interleukin 6 (IL-6) and interleukin 8 (IL-8) formation .	info:pmid/15652650#body:73
KNG1 ---> TNF		Expression	Taking into account these findings and that bradykinin mediates carrageenin-induced hypernociception via the B 2 kinin receptor and also induces mechanical hypernociception in naïve rats via TNF-a production ( ), we investigated whether cytokines mediate this B 2 kinin receptor component during carrageenin-induced hypernociception in naïve mice.	info:pmid/17669394#body:116
KNG1 ---> TNF		Expression	In unstimulated cells, bradykinin reduced TNF-a production by more than 20% from control levels at both concentrations of 10 and 100nM (inset to ).	info:doi/10.1016/j.peptides.2012.03.026#body:96
KNG1 --+> TNF		MolTransport	On the other hand, bradykinin attenuates lipopolysaccharide-activated TNF-alpha and IL-1beta release.	info:pmid/16497148#abs:4
KNG1 --+> TNF		MolTransport	In some models of inflammatory pain, bradykinin causes hyperalgesia via release of TNF-alpha.	info:pmid/7506142#abs:9
KNG1 --+> TNF		MolTransport	The potential ability of bradykinin to stimulate release of tumor necrosis factor and interleukin-1 from macrophages was examined.	info:pmid/2541011#abs:3
KNG1 --+> TNF		MolTransport	Here, we report that Bradykinin attenuated lipopolysaccharide -induced release of tumor necrosis factor-alpha (TNF-alpha) and interleukin-1beta from microglial cells, thus acting as an anti-inflammatory mediator in the brain.	info:pmid/17402969#abs:3
KNG1 --+> TNF		MolTransport	The analgesic action of NSAIDs has been attributed to the peripheral inhibition of prostaglandin synthesis via the blockade of the enzyme cyclo-oxygenase and prevention of bradykinin and cytokine-induced hyperalgesia via inhibition of the release of tumour necrosis factor-alpha.	info:pmid/14506907#abs:1
KNG1 --+> TNF		MolTransport	We concluded that bradykinin could promote to the release of TNF-a from glioma cells.	info:pmid/18983897#body:59
KNG1 --+> TNF		MolTransport	Carrageenin and lipopolysaccharide caused the release of bradykinin, which stimulated the release of TNF-a.	info:pmid/12490580#body:45
KNG1 --+> TNF		MolTransport	Des-Arg 9-bradykinin is a potent stimulator of interleukin-1 and TNF release from macrophages .	info:pmid/12191591#body:601
KNG1 --+> TNF		MolTransport	Carrageenin and Escherichia coli endotoxin cause the release of bradykinin, which stimulates the release of tumour necrosis factor (TNF-a).	info:pmid/10633169#body:3
KNG1 --+> TNF		MolTransport	We also found that bradykinin reduced both nitric oxide and TNF-a release from unstimulated cells after 24h (insets to , respectively).	info:pmid/22490447#body:131
KNG1 --+> TNF		MolTransport	According to , bradykinin stimulated the release of inflammatory cytokines (TNF-a and interleukin 1ß) from macrophages.	info:pmid/20092893#body:37
KNG1 --+> TNF		MolTransport	Formation of PGE 2 and inhibition of lipoplysaccharide-induced tumor necrosis factor-a release by bradykinin was not limited to microglia.	info:pmid/17669557#body:54
KNG1 --+> TNF		MolTransport	Inflammatory mediators, like bradykinin, which are released from injured tissue, sensitize and directly stimulate nociceptors, and stimulate tumour necrosis factor-alpha (TNF-a) release .	info:pmid/17692348#body:16
KNG1 --+> TNF		MolTransport	Bradykinin, which initiates the cascade, stimulates the release of tumor necrosis factor-a (TNF-a) which, in turn, induces interleukin-1-ß (IL-1-ß), interleukin-6 (IL-6) and interleukin-8 (IL-8) release.	info:pmid/12076660#body:6
KNG1 --+> TNF		MolTransport	It has been shown that bradykinin evokes the release of TNFa and IL-1 ( ) and initiates the cascade of cytokine release that mediates hyperalgesia induced by carrageenin and bacterial endotoxin ( ).	info:pmid/15019493#body:197
KNG1 --+> TNF		MolTransport	Bradykinin induces the release of TNF-a, which in turn triggers the release of IL-1ß, IL-6 and CINC-1 that ultimately induce the synthesis of the final inflammatory mediator prostaglandins and sympathetic amines, respectively ( ).	info:pmid/20621090#body:44
KNG1 --+> TNF		MolTransport	Moreover, it is known that bradykinin can induce the release of several cytokines, for instance of interleukin-1 and tumor necrosis factor (TNF) a from P388-D1 murine macrophages .	info:pmid/11035212#body:8
KNG1 --+> TNF		MolTransport	For example, bradykinin inhibits lipopolysaccharide-induced TNF-a and interleukin-1ß release from microglia in vitro, indicating that bradykinin may also have a neuroprotective role in the Central nervous system under certain circumstances ( ).	info:pmid/23274649#body:211
KNG1 --+> TNF		MolTransport	Bradykinin evokes the release of TNF-a and IL-1 from macrophages in culture ( ) and initiates the cascade of cytokine release (TNF-a, IL-6, IL-1ß and IL-8) that mediates hyperalgesia induced by carrageenin and bacterial endotoxin ( ).	info:pmid/11306127#body:73
KNG1 --+> TNF		MolTransport	Bradykinin was shown to stimulate tumor necrosis factor-alpha and interleukin-1 release from murine macrophage cell lines (32) and to increase L-arginine uptake and nitric oxide release in the vascular endothelial cells (33).	info:pmid/8910420#body:152
KNG1 --+> TNF		MolTransport	The analgesic action of nonsteroidal anti-inflammatory drugs has been attributed to the peripheral inhibition of prostaglandin synthesis via the blockade of the enzyme cyclo-oxygenase and prevention of bradykinin-and cytokine-induced hyperalgesia via inhibition of tumor necrosis factor-alpha (TNF-a) release .	info:pmid/12208318#body:1
KNG1 --+> TNF		MolTransport	Studies based on cutaneous tissue have demonstrated distinct changes in cytokine profiles after inflammation and tissue injury: e.g., tissue injury induces bradykinin release leading to the release of TNF-a, which results in the release of IL-6 and interleukin-1ß .	info:pmid/20969918#body:12
KNG1 --+> TNF		MolTransport	Bradykinin can also mediate its biological activities indirectly by promoting the release of various other signaling molecules, including arachidonic acid metabolites, nitric oxide, platelet-activating factor, tumor necrosis factor-a, interleukin-1, and TGF-ß1, depending on the specific cell type and response .	info:pmid/18655827#body:107
KNG1 --+> TNF		MolTransport	In addition, recent studies have shown that cytokines such as TNF-a and interleukin-1ß increase bradykinin B 1 receptor expression in human lung fibroblasts and that bradykinin stimulates the release of TNF-a and interleukin-1ß from macrophages .	info:pmid/15063163#body:16
KNG1 --+> TNF		MolTransport	Carrageenin and Escherichia coli endotoxin cause release of bradykinin, which stimulates the release of tumor necrosis factor-a (TNF-a), which in turn, induces the release of interleukin 1ß and interleukin 6, which stimulated the production of cyclo-oxygenase products, as well as interleukin 8, a stimulant of the production of sympathomimetic mediators .	info:pmid/10720640#body:3
KNG1 --+> TNF		MolTransport	Interestingly, as bradykinin has recently been shown to reduce lipopolysaccharide-stimulated release of IL-1ß and TNF-a from isolated microglia , it is possible that cytokine release after bradykinin production is different in different preparations and depends on the cellular distribution of B 2 receptors.	info:pmid/21167936#body:94
KNG1 --+> TNF		MolTransport	As a result, if TNF a is able to trigger kinin formation in the joints and, as explained above, bradykinin can trigger the release of TNF a ( ), it is likely to be thought that a positive feed-back loop generating bradykinin explains the intense and long-lasting response elicited by restimulation either by TNF a or by carrageenin.	info:pmid/10422663#body:90
KNG1 --+> TNF		MolTransport	... In this sense, different authors have reported the contribution of Nitric oxide stimulated by bradykinin in the antiproliferative effects of ACE inhibitors after angioplasty.29 30 Interestingly, bradykinin stimulates IL-1ß and tumor necrosis factor release from macrophages.31 Therefore, in a situation of endothelial disruption, ACE inhibitors could favor Nitric oxide production by the vascula…	info:pmid/9369275#body:196
KNG1 --+> TNF		MolTransport	We also found that bradykinin reduced both nitric oxide and TNF-a release from unstimulated cells after 24h (insets to , respectively).	info:doi/10.1016/j.peptides.2012.03.026#body:131
IL1B --+> BDKRB2		Expression	Bradykinin B(2) receptor mRNA and [3H]bradykinin binding were upregulated by interleukin-1 beta, but not TNF-alpha.	info:pmid/10844120#abs:5
IL1B --+> BDKRB2		Expression	Inhibiting extracellular-regulated kinase (ERK)1/2 activation blocked interleukin-1ß-induced BDKRB2 mRNA expression while increasing COX-2 expression.	info:pmid/22818222#abs:13
IL1B --+> BDKRB2		Expression	IL-1beta up-regulated bradykinin B(1) and B(2) receptor expression and increased contractile response to bradykinin B(1) and B(2) receptor agonists (des-Arg(9)-bradykinin and bradykinin, respectively) in the tracheal smooth muscle.	info:pmid/17255557#abs:5
IL1B --+> BDKRB2		Expression	These data show that IL-1beta and TNF-alpha upregulate B1 and B2 receptor expression by mechanisms involving activation of both NF-kappaB and MAP kinase pathways, but that signal transduction pathways are different for IL-1beta and TNF-alpha.	info:pmid/18467203#abs:11
IL1B --+> BDKRB2		Expression	TNF-alpha and IL-1beta both induced a rapid and transient increase in B1 and B2 receptor mRNA expression that was maximal by 2 h, accompanied by an increase in B1 and B2 receptor protein, as measured by radioligand binding assay with [(3)H]des-Arg(10)-kallidin, and [(3)H]bradykinin, respectively.	info:pmid/10825382#abs:3
IL1B --+> BDKRB2		Expression	In conclusion, this study shows that bradykinin upregulates IL-1beta- and TNFalpha-stimulated IL-8 production via bradykinin B2 receptor and that protein kinase C signal pathway seems to be involved in the upregulation of the cytokine-induced IL-8 production in gingival fibroblasts.	info:pmid/15664665#abs:8
IL1B --+> BDKRB2		Expression	IL-1ß increases B2 receptor mRNA levels..	info:pmid/9614202#body:154
IL1B --+> BDKRB2		Expression	IL-1ß increased both the number of B2 receptors as well as the level of B2 receptor mRNA.	info:pmid/15734727#body:830
IL1B --+> BDKRB2		Expression	PLA2 phosphorylation and cyclooxygenase-2 induction, through p38 MAP kinase pathway, is involved in the IL-1 ß-induced bradykinin B2 receptor gene transcription.	info:pmid/21242590#cont:609
IL1B --+> BDKRB2		Expression	PLA2 phosphorylation and cyclooxygenase-2 induction, through p38 MAP kinase pathway, is involved in the IL-1beta-induced bradykinin B2 receptor gene transcription.	info:pmid/10731036#title:1
IL1B --+> BDKRB2		Expression	PLA2 phosphorylation and cyclooxygenase-2 induction, through p38 p38-mitogen-activated protein kinase pathway, is involved in the IL-1beta-induced bradykinin B2 receptor gene transcription.	info:pmid/11967022#body:289
IL1B --+> BDKRB2		Expression	Pretreatment of A549 cells with dexamethasone almost totally prevented the ability of both interleukin-1ß and TNF-a to induce mRNA expression of bradykinin B 1 and B 2 receptors .	info:pmid/12063092#body:48
IL1B --+> BDKRB2		Expression	It had been also shown somewhat later that IL-1ß may upregulate B2R mRNA through a prostanoid-dependent pathway activating cAMP formation, which may stimulate B2R gene transcription .	info:pmid/18182231#body:87
IL1B --+> BDKRB2		Expression	TNF-a and interleukin-1ß have been shown to increase both B1 and B2 receptor expression in human embryonic lung fibroblasts, and this up-regulation was inhibited by dexamethasone .	info:pmid/12191591#body:274
IL1B --+> BDKRB2		Expression	We have recently shown that interleukin-1ß, a major mediator of inflammation in asthma, is able to induce the synthesis of bradykinin B 2 receptors in cultured human airway smooth muscle cells ( ).	info:pmid/9726641#body:5
IL1B --+> BDKRB2		Expression	The present results suggest that in asthmatic patients, in vivo exposure of circulating eosinophils to inflammatory cytokines such as IL-1ß and TNF-a may result in increased expression of kinin B1R and B2R on these cells.	info:pmid/19038786#body:222
IL1B --+> BDKRB2		Expression	Because under inflammatory conditions B2 receptor is upregulated ( ) it could be that IL-1ß upregulates the expression of the B2 receptor in primary cultures of dorsal root ganglion neurons and thereby increases responses to bradykinin (or reduces internalization).	info:pmid/20883789#body:124
IL1B --+> BDKRB2		Expression	Lastly, as IL-1ß has been described to increase the expression of B2 receptors via a prostanoid-dependent mechanism (Costenbader et al. 1997; Schmidlin et al. 1998), the receptor site density is evaluated by means of radioligand binding experiments and the phospholipase C (PLC, inositolphosphate (IP) production) activation determined as an early step of B2 receptor activation.	info:pmid/22638761#cont:39
IL1B --+> BDKRB2		Expression	Recently, it has been shown that interleukin-1ß and tumor necrosis factor-a upregulate B1 and B2 receptor expression by mechanisms involving activation of both NF-?B and mitogen-activated protein kinase pathways .	info:doi/10.1016/j.ceca.2011.12.014#body:170
F2RL1 --+> IL6		Expression	In cultured endometrial cells, simultaneous treatment with PAR1 and PAR2 agonists significantly increased the expression of IL-6.	info:pmid/22641126#abs:8
F2RL1 --+> IL6		Expression	The anti-rat PAR-2 cleavage site antibody and nafamostat mesylate reduced interleukin-6 and interferon gamma production and alleviated distant organ injury.	info:pmid/15968248#abs:9
F2RL1 --+> IL6		Expression	However, combining hirudin treatment to inhibit thrombin signaling through PAR-1 and PAR-4 with PAR-2 deficiency reduced lipopolysaccharide-induced interleukin-6 expression and increased survival.	info:pmid/15118533#abs:6
F2RL1 --+> IL6		Expression	In conclusion, agonists of proteinase-activated receptor 2 upregulate interleukin-6 and interleukin-8 expression and release in human dermal microvascular endothelial cells.	info:pmid/11841560#abs:11
F2RL1 --+> IL6		Expression	PAR-2 mediates FXa signaling to induce the expression of IL-6 /-8 , PDGF or MCP-1 as well as Erk1/2 activation .	info:pmid/16036212#body:61
F2RL1 --+> IL6		Expression	IL-6 was also induced by AP-2, indicating that the trypsin-stimulated IL-6 production was mediated through PAR-2 ( ).	info:pmid/22960271#body:98
F2RL1 --+> IL6		Expression	Upregulation of Corneal Epithelial IL-6, IL-8, and TNFa mRNAs by Activation of PAR-1 and -2.	info:pmid/12506061#body:164
F2RL1 --+> IL6		Expression	matriptase activation of PAR2 was recently shown to induce IL6 expression in human umbilical vein endothelial cells (20).	info:pmid/22577149#cont:368
F2RL1 --+> IL6		Expression	It was shown that activation of PAR-2 results in proinflammatory reactions via the production of cytokines, such as IL-6, IL-8, and prostaglandin .	info:pmid/21682866#cont:166
F2RL1 --+> IL6		Expression	Therefore, during ischemia/reperfusion injury, the activation of PAR-2 on cardiomyocytes may contribute to the expression of interleukin-6 and KC.	info:pmid/20724699#cont:223
F2RL1 --+> IL6		Expression	In addition, mice with PAR-2 overexpression on cardiomyocytes exhibited increased cardiac inflammation seen as elevated IL-6 and MCP-1 expression.	info:pmid/24312345#cont:211
F2RL1 --+> IL6		Expression	Furthermore, PAR2 agonists increase IL-6 production (72), induce von Willebrand factor release, and serve as a mitogen for human umbilical vein endothelial cells (97, 265, 266).	info:pmid/15689571#body:531
F2RL1 --+> IL6		Expression	Accordingly, PAR-2 agonist stimulated IL-6 expression in smooth muscle cell and sparsely in endothelial cells, but not in mononuclear cells ( A-C).	info:pmid/20708733#body:53
F2RL1 --+> IL6		Expression	In addition, activation of PAR-2 has been shown to regulate the expression of cytokines and chemokines in human airway epithelium, such as GM-CSF, IL-6, and IL-8.	info:pmid/14657869#body:102
F2RL1 --+> IL6		Expression	Interestingly, PAR2 activation by non-physiological synthetic peptides also results in diminished Lipopolysaccharide-induced TNFa and IL-6 expression from primary murine macrophages.36	info:pmid/23872307#cont:471
F2RL1 --+> IL6		Expression	PAR-2 activation in a human keratinocyte cell line has been shown to induce the expression of granulocyte-macrophage colony-stimulating factor and interleukin-6, both factors which are known to participate in inflammatory processes .	info:pmid/9755856#body:69
F2RL1 --+> IL6		Expression	In WT cells, PAR-2 activation enhanced interleukin-10, interleukin-4 and interleukin-13 secretion and suppressed expression of TNF-a, interleukin-6 and interleukin-12, therefore dampening the pro-inflammatory consequences of TLR-4 signalling.	info:pmid/21809138#cont:198
F2RL1 --+> IL6		Expression	Activation of PAR-2 in osteoarthritis subchondral osteoblasts plays a role in subchondral bone resorption by increasing the expression of matrix metalloproteinase-1, matrix metalloproteinase-9, RANKL and IL-6 but not osteoprotegerin or MMP-13.	info:pmid/24084727#cont:394
F2RL1 --+> IL6		Expression	Furthermore, consumption of FVII/FVIIa leading to early, excessive factor Xa and thrombin generation on the endothelial cell membrane may effect cleavage of PAR1 and PAR2 leading to signal transduction events and overexpression of proinflammatory cytokines including tumor necrosis factor and interleukin-6.	info:pmid/12676194#body:85
F2RL1 --+> IL6		Expression	Thrombin induces the proliferation of endothelial cells and activates endothelial cells by cleaving protease-activated receptor-1 and protease-activated receptor-2, which results in the expression of several adhesion molecules (vascular cell adhesion molecule-1, intercellular adhesion molecule-1, and E-selectin) and in the secretion of inflammatory chemokines (interleukin-6, interleukin-8, monocy…	info:pmid/19559265#body:19
F2RL1 --+> IL6		Expression	It is interesting to speculate that upregulation of PAR-2 levels by UV radiation may contribute to the cytokine cascade observed in keratinocytes in response to UV radiation in vivo.Hou et al (1998) has shown that activation of PAR-2 stimulates interleukin-8 (IL-8) secretion by keratinocytes in vitro.Wakita et al (1997) showed that activation of PAR-2 by a murine agonist peptide induces gene expr…	info:pmid/11886502#body:312
F2RL1 --+> IL6		Expression	... proteinase-activated receptor-2-deficient mice highlight a role of PAR-2 in progression of skin and joint inflammation, as well as sepsis,27,28 and very recently, Tennant et al reported reduced cellular adhesion to injured vessels with a consequent reduction in neointima formation in mice lacking PAR-2.29 Moreover, Seitz et al have recently shown that PAR-2 activation increases IL-6 and IL-8 …	info:pmid/19023130#body:195
F2RL1 --+> IL6		Expression	The PAR-2 activating peptides, but not a control peptide, induced GM-CSF, IL-6, and IL-8 production; these responses were accompanied by quick and marked increases in [Ca 2+]i.	info:doi/10.1016/j.jaci.2006.11.666#body:7
F2RL1 --+> IL6		Expression	Preliminary experiments performed at our laboratory showed that incubation of A549 cells with the PAR2 agonist NH 2-SLIGKV-C increased IL-6 and IL-8 production, suggesting that functional PAR2 is expressed by A549 cells (not shown).	info:doi/10.1067/mai.2000.106210#body:97
F2RL1 --+> IL6		Expression	Given the promoting roles of IL-6 and IL-8 in endometriosis, mast cell tryptase, Tissue factor-VIIa complex, and Tissue factor-VIIa-Xa complex could contribute to the development of the disease by activating PAR2 which in turn increase IL-6 and IL-8 production.	info:pui/366085634#cont:239
F2RL1 --+> IL6		Expression	Given the promoting roles of IL-6 and IL-8 in endometriosis, mast cell tryptase, Tissue factor-VIIa complex, and Tissue factor-VIIa-Xa complex could contribute to the development of the disease by activating PAR2 which in turn increases IL-6 and IL-8 production.	info:pui/366065278#cont:248
F2RL1 --+> IL6		MolTransport	Activation of PAR2 with PAR2 agonist peptide increased the secretion of IL-6 from endometriotic stromal cells.	info:pmid/21546388#abs:9
F2RL1 --+> IL6		MolTransport	PAR2 activation in endometriotic stromal cells increases secretion of IL-6 and IL-8, and the number of the cells.	info:pmid/22652866#abs:8
F2RL1 --+> IL6		MolTransport	PAR-1, PAR-2, or PAR-4, in combination, caused additive IL-6 release, but only the PAR-1 and PAR-2 combination resulted in an additive IL-8 response.	info:pmid/11907122#abs:7
F2RL1 --+> IL6		MolTransport	Several studies have shown that PAR-2 activation can induce the release of VEGF, IL-6, and IL-8 .	info:pmid/19269113#body:20
F2RL1 --+> IL6		MolTransport	Activation of PAR-1, PAR-2 and PAR-4 stimulates IL-6, IL-8 and prostaglandin E2 release .	info:pmid/22100985#body:51
F2RL1 --+> IL6		MolTransport	Treatment with PAR2 antagonist GB88 (10 µM) prevented the augmented effect of IL-1ß and IL-6 secretion by 2f-LIGRLO-NH2.	info:pmid/23964081#cont:217
F2RL1 --+> IL6		MolTransport	... IL-6 and IL-8 secretion induced by IL-1ß (26), IL-8 secretion induced by IL-17A (5), and cell proliferation induced by ...	info:pmid/20881253#cont:215
F2RL1 --+> IL6		MolTransport	Activation of PAR-2 induces cell proliferation and the release of IL-6 and granulocyte-macrophage colony stimulating factor , which, in turn, acts as angiogenic molecule [27].	info:pmid/24348541#cont:137
F2RL1 --+> IL6		MolTransport	Activation of protease-activated receptor -1, PAR-2, and PAR-4 stimulates IL-6, IL-8, and prostaglandin E2 release from human respiratory epithelial cells.	info:pmid/12925212#body:376
F2RL1 --+> IL6		MolTransport	Additionally, PAR2 agonists have been reported to enhance the expression of Mac-1 and VLA-4 on neutrophils [13 ] and stimulate the release of IL-1ß, IL-8, and IL-6 from these cells [13 ].	info:pmid/18347074#body:89
F2RL1 --+> IL6		MolTransport	cytes via the activation of nuclear factor-kappa B.67 Another study reported that stimulation of PAR-2 on keratinocytes increased the secretion of interleukin -6 and granulocyte-macrophage colony-stimulating factor .68	info:pmid/20879045#cont:169
F2RL1 --+> IL6		MolTransport	Previous studies have demonstrated that activation of PAR 2 leads to the release of several potent pro-inflammatory mediators, including IL-6, IL-8, TNFa and IL-1ß , resulting in enhanced inflammatory responses.	info:pmid/19781631#body:11
F2RL1 --+> IL6		MolTransport	Conversely, the study by Loubarkos and colleagues has shown in an oral epithelial cell line that expresses both PAR 1 and PAR 2 that treatment with selective agonists of PAR 1 and PAR 2, or Arg-gingipain, induced secretion of IL-6.	info:pmid/16565494#body:169
F2RL1 --+> IL6		MolTransport	In our previous study [12], we have showed the expression of PAR-1, PAR-2, and PAR-3 on T cells, and thrombin-, trypsin-, and tryptase-induced interleukin (IL-6) release from T cells.	info:pmid/24453410#cont:26
F2RL1 --+> IL6		MolTransport	Therefore it is possible that UV radiation upregulation of PAR-2 may in turn modulate synthesis and secretion of cytokines such as IL-8, IL-6, and granulocyte macrophage colony stimulating factor by keratinocytes in vivo.	info:pmid/11886502#body:313
F2RL1 --+> IL6		MolTransport	Asokananthan N, Graham PT & Fink J. et al Activation of protease-activated receptor -1, PAR-2, and PAR-4 stimulates IL-6, IL-8, and prostaglandin E2 release from human respiratory epithelial cells.	info:pmid/15140225#body:304
F2RL1 --+> IL6		MolTransport	In cultured airway fibroblasts PAR2 activation leads to IL-8 and GCSF release ( ) while in epithelial cells PAR1, PAR2 and PAR4 agonists stimulate release of interleukin-6 and IL-8 ( ).	info:pmid/21277892#body:416
F2RL1 --+> IL6		MolTransport	The activation of microglial PAR-2 also upregulates P2X4 receptors and promotes release of brain-derived neurotrophic factor, TNF-, and IL-6 that upregulate the expression mastocyte of PAR-2, which results in activation and release of TNF- [67].	info:pmid/23935250#cont:78
F2RL1 --+> IL6		MolTransport	For example, PAR 2 is present on endothelial cells and neutrophils, and PAR 2 agonists promote interleukin-6 secretion, l-selectin shedding by granulocytes, and leukocyte rolling and adhesion.	info:pmid/17570216#body:213
F2RL1 --+> IL6		MolTransport	Asokananthan N, Graham PT, Fink J, Knight DA, Bakker AJ, McWilliam AS et al. (2002) Activation of protease-activated receptor -1, PAR-2, and PAR-4 stimulates IL-6, IL-8, and prostaglandin E2 release from human respiratory epithelial cells.	info:pmid/16946713#body:189
F2RL1 --+> IL6		MolTransport	PAR2 agonists up-regulate secretion of IL-6, IL-8, and interleukin-1ß by human neutrophils We also examined the ability of PAR2 agonists to affect the secretion of proinflammatory cytokines in human neutrophils.	info:pmid/15155775#body:253
F2RL1 --+> IL6		MolTransport	For example, activation of PAR-2 by trypsin, mast cell tryptase or a PAR-2 synthetic agonist peptide has been demonstrated to induce a release of epithelium-derived relaxing factors (8) and production of interleukin-6, interleukin-8 (11), and matrix metaloproteinase-9 (12).	info:pmid/14754755#body:57
F2RL1 --+> IL6		MolTransport	In the human alveolar epithelial A549 cells, activation of PAR2 has been observed to trigger the secretion of several inflammatory mediators, such as IL-8, IL-6, prostaglandin E2, matrix metalloproteinase-9, and GM-CSF (48, 49).	info:pmid/16293628#body:417
F2RL1 --+> IL6		MolTransport	In mast cells, PAR 1 and PAR 2 activation provoked the release of interleukin-6, mast cell proteases and histamine, while in alveolar macrophages, PAR 1 and PAR 2 are present, but their function still has to be defined ( ).	info:pmid/19481569#body:162
F2RL1 --+> IL6		MolTransport	From these data we hypothesize that agonists of PAR-2 may induce the upregulation/release of proinflammatory cytokines (IL-6, IL-8) from human dermal microvascular endothelial cells and activate important inflammatory signaling cascades (NF?B-pathway).	info:pmid/11841560#body:232
F2RL1 --+> IL6		MolTransport	In respiratory epithelium, activation of proteinase-activated receptor-2 (PAR 2) by trypsin, stimulates the release of inflammatory mediators such as interleukin-6, CXCL8 and metalloproteinase-9 and induces vascular permeability and infiltration of neutrophils.	info:pmid/16702036#body:61
F2RL1 --+> IL6		MolTransport	In addition, Shpacovitch et al. have demonstrated in human dermal microvascular endothelial cells that PAR-2 stimulation with trypsin or agonist peptide stimulates the production and release of inflammatory mediators such as interleukin-6 and -8 through nuclear transcription factor ?B-dependent manner.	info:pmid/12781870#body:9
F2RL1 --+> IL6		MolTransport	Proteinase-activated receptor 2 (PAR2) activation induces G protein-mediated signal transduction, generation of inositol triphosphate, mobilization of intracellular calcium, the activation of mitogen-activated protein kinase, cell growth, and the release of cytokines (IL-6, IL-8) and prostaglandins.12,13	info:pmid/21488197#cont:25
F2RL1 --+> IL6		MolTransport	PAR2 activation reportedly causes blood vessel relaxation, increased vascular permeability, leukocyte adhesion [18], and release of pro-inflammatory cytokines (e.g. IL-1b, IL-6, IL-8, TNF-a) and Intracellular Cell Adhesion Molecules-1 (ICAM-1) from human blood monocytes [19,20].	info:pmid/21072196#cont:25
F2RL1 --+> IL6		MolTransport	PAR-2 activation increases leukocyte adhesion, extravasation, and migration17 and stimulates secretion of IL-6 and -8 by keratinocytes.18 42 In the present study, trypsin also induced increased expression of the mRNAs of the proinflammatory cytokines IL-6, IL-8, and TNFa by HCE-T cells.	info:pmid/12506061#body:221
F2RL1 --+> IL6		MolTransport	For example, activation of PAR-1, PAR-2 and PAR-4 stimulates IL-6, IL-8 and prostaglandin E 2 release from human respiratory epithelial cells ( ); activation of PAR-2 by an airway trypsin-like protease elicits amphiregulin release from airway epithelial cells ( ), and stimulation of PAR-2 provokes GM-CSF and eotaxin release from human pulmonary epithelial cells ( ).	info:pmid/17280738#body:8
F2RL1 --+> IL6		MolTransport	Thrombin induces the proliferation of endothelial cells and activates endothelial cells by cleaving protease-activated receptor-1 and protease-activated receptor-2, which results in the expression of several adhesion molecules (vascular cell adhesion molecule-1, intercellular adhesion molecule-1, and E-selectin) and in the secretion of inflammatory chemokines (interleukin-6, interleukin-8, monocy…	info:pmid/19559265#body:19
F2RL1 --+> IL6		MolTransport	For example, it has been shown that endothelial activation of PAR-2, which might occur after systemic injection of Proteinase-activated receptor-2-AP, reduced tissue damage induced by ischemia-reperfusion injuries and cardiac inflammation, whereas PAR-2 activation on epithelial cells has been shown to induce the release of proinflammatory cytokines such as IL-8 and interleukin-6 or the release of…	info:pmid/12414536#body:154
F2RL1 --+> IL6		MolTransport	Activation of PAR2 induces an increase in IL-6 and IL-8 secretion by endometriotic stromal cells (7).	info:pui/366085634#cont:231
F2RL1 --+> IL6		MolTransport	Activation of PAR2 induces an increase in IL-6 and IL-8 secretion by endometriotic stromal cells (7).	info:pui/366065278#cont:241
F2RL1 --+> IL6		MolTransport	Activation of protease-activated receptors -1, PAR-2, and PAR-4 stimulates interleukin-6, IL-8, and prostaglandins E 2 release from human respiratory epithelial cells.	info:doi/10.1016/S1471-4892(02)00170-4#body:187
BDKRB2 ---> KLKB1		Regulation	However, it is reported that in the absence of the bradykinin B2 receptor in mice, there is probable reduced bradykinin uptake into cells and increased plasma prekallikrein and Ang II.	info:pmid/23041273#body:72
BDKRB2 ---> KLKB1		Regulation	Studies in pigs demonstrated that both inhibition of plasma kallikrein using des-Pro2-(Arg15) aprotinin (5mg/kg i.v. for 1h) and inhibition of B2R by the peptidic inhibitor HOE140 (icatibant; bolus of 30µg/kg i.v.) blocked dextrane sulfate-induced hypotension .	info:pmid/23026673#body:88
KLKB1 --+> BDKRB2		Regulation	Unexpectedly human B2 receptors may be directly activated by both plasma kallikrein and hK1 in the absence of kinins .	info:pmid/20346387#body:78
KLKB1 --+> BDKRB2		Regulation	Erdos and coworkers have also reported that human B2 receptors may be directly activated by both plasma kallikrein and hK1 in the absence of kinins ( ).	info:pmid/18093865#body:49
KLKB1 --+> BDKRB2		Regulation	Although it is likely that in vivo activation of prekallikrein on vascular smooth muscle cell also leads to bradykinin production and B1/B2 receptor activation, our results demonstrate a direct role for plasma kallikrein in the activation of PAR1/2 and stimulation of pathways involved in the control of cell proliferation, apoptosis, and inflammation.	info:pmid/20826789#cont:247
IL1B --+> F2RL1		Expression	It was demonstrated that IL-1beta induces PAR-2 expression via p38 pathway in human primary synovial cells.	info:pmid/19852794#abs:5
IL1B --+> F2RL1		Expression	IL-1beta and TNF-alpha both upregulated PAR-2 expression in normal and osteoarthritis chondrocytes.	info:pmid/16757188#abs:9
IL1B --+> F2RL1		Expression	Our study clearly shows that IL-1beta upregulates PAR-2 mRNA and protein expression by human airway smooth muscle cells in culture.	info:pmid/16867018#abs:8
IL1B --+> F2RL1		Expression	On osteoarthritis osteoblasts, PAR-2 production was significantly increased by IL-1 beta, TNF-alpha and PGE(2).	info:pmid/19264156#abs:8
IL1B --+> F2RL1		Expression	PAR-2 was expressed by rat intervertebral disc cells and in both anulus fibrosus and nucleus pulposus tissues, PAR-2 expression was up-regulated by interleukin-1beta (IL-1beta).	info:pmid/19247167#abs:9
IL1B --+> F2RL1		Expression	We investigated the effects of tumour necrosis factor-alpha (TNF-alpha), interleukin-1beta (IL-1beta), trypsin and the PAR2 activating peptide, 2-furoyl-LIGKV-OH on both mRNA and functional expression of PAR2 in human umbilical vein endothelial cells .	info:pmid/17339845#abs:2
IL1B --+> F2RL1		Expression	Treatment with interleukin-1ß increased PAR-2 expression, which can be repressed by transforming growth factor -ß through multiple pathways in those cells.	info:pmid/21682866#cont:25
IL1B --+> F2RL1		Expression	We also assessed the regulation of PAR1 and PAR2 gene expression by the pro-inflammatory products IL-1ß and LPS, which are activators of macrophages.	info:pmid/12589358#body:16
IL1B --+> F2RL1		Expression	Data showed that, in osteoarthritis cartilage, PAR-2 levels were significantly upregulated by IL-1ß (n = 9; p < 0.006) and TNF-a (n = 9; p < 0.002) but not by TGF-ß1 (n = 5) (Figure 2a).	info:pmid/18031579#body:192
IL1B --+> F2RL1		Expression	In the present study the first explanation for the potentiation effect considered was that interleukin-1ß stimulation induced new expression of PAR-2, or that PAR-2 stimulation resulted in increased interleukin-1ß protein or interleukin-1ß receptor expression.	info:pmid/16095910#body:88
IL1B --+> F2RL1		Expression	protease-activated receptor-2 expression has recently been found to be produced by human chondrocytes , and was modulated by the proinflammatory cytokines interleukin-1ß and TNF-a, as well as the growth factors bFGF and transforming growth factor beta.	info:pmid/18455690#body:459
IL1B --+> F2RL1		Expression	Third, PAR-2 expression is upregulated by cytokines, including tumor necrosis factor-a, interleukin-1ß, and lipopolysaccharide, that are implicated in inflammatory angiogenesis.17 To the best of our knowledge, however, no information is available regarding direct stimulation of angiogenesis by PAR-2.	info:pmid/12193468#body:52
IL1B --+> F2RL1		Expression	For example, IL-1beta upregulates PAR-2 expression in human airway smooth muscle cells ; TNF-alpha and IL-1beta upregulates PAR-2 and PAR-4 expression in human endothelial cells ; TNF-alpha induces selective PAR-2 upregulation in human lung fibroblasts ; IL-12 downregulates expression of PAR-2, and upregulates PAR-4 in P815 cells ; GM-CSF enhances PAR-4 expression in P815 cells .	info:pmid/21074454#body:119
IL1B --+> F2RL1		Expression	For example, IL-1beta upregulates PAR-2 expression in human airway smooth muscle cells ; TNF-alpha and IL-1beta upregulates PAR-2 and PAR-4 expression in human endothelial cells ; TNF-alpha induces selective PAR-2 upregulation in human lung fibroblasts ; IL-12 downregulates expression of PAR-2, and upregulates PAR-4 in P815 cells ; GM-CSF enhances PAR-4 expression in P815 cells .	info:pmid/20189822#body:128
IL1B --+> F2RL1		Expression	For example, IL-1beta upregulates PAR-2 expression in human airway smooth muscle cells ; TNF-alpha and IL-1beta upregulates PAR-2 and PAR-4 expression in human endothelial cells ; TNF-alpha induces selective PAR-2 upregulation in human lung fibroblasts ; IL-12 downregulates expression of PAR-2, and upregulates PAR-4 in P815 cells ); GM-CSF enhances PAR-4 expression in P815 cells .	info:pmid/23218741#body:118
IL1B --+> F2RL1		Expression	The 24-h incubation with interleukin-1ß resulted in significant down-regulation of PAR-2 mRNA (4-fold, P<0.05).	info:doi/10.1016/j.neuint.2011.12.016#body:93
IL1B --+> F2RL1		Expression	We also assessed the regulation of PAR1 and PAR2 gene expression by the pro-inflammatory products IL-1ß and LPS, which are activators of macrophages.	info:doi/10.1067/mai.2003.6#body:16
F2RL1 --+> IL1B		MolTransport	We demonstrated that treatment of microglial cultures with the PAR-2 agonist, 2-Furoyl-LIGRLO-NH2, evoked early transient release of BDNF, while sustained PAR-2 stimulation evoked the delayed release of inflammatory cytokines (IL-1 ß and TNF-a) and nitric oxide.	info:pmid/22731117#abs:2
F2RL1 --+> IL1B		MolTransport	Treatment with PAR2 antagonist GB88 (10 µM) prevented the augmented effect of IL-1ß and IL-6 secretion by 2f-LIGRLO-NH2.	info:pmid/23964081#cont:217
F2RL1 --+> IL1B		MolTransport	Additionally, PAR2 agonists have been reported to enhance the expression of Mac-1 and VLA-4 on neutrophils [13 ] and stimulate the release of IL-1ß, IL-8, and IL-6 from these cells [13 ].	info:pmid/18347074#body:89
F2RL1 --+> IL1B		MolTransport	Previous studies have demonstrated that activation of PAR 2 leads to the release of several potent pro-inflammatory mediators, including IL-6, IL-8, TNFa and IL-1ß , resulting in enhanced inflammatory responses.	info:pmid/19781631#body:11
F2RL1 --+> IL1B		MolTransport	These findings translate to Rheumatoid arthritis in humans since the selective PAR2 antagonist, ENMD-1068, significantly reduced basal release of TNFa and interleukin-1ß from Rheumatoid arthritis synovial tissues ex vivo.12	info:pmid/22563031#cont:23
F2RL1 --+> IL1B		MolTransport	PAR2 agonists up-regulate secretion of IL-6, IL-8, and interleukin-1ß by human neutrophils We also examined the ability of PAR2 agonists to affect the secretion of proinflammatory cytokines in human neutrophils.	info:pmid/15155775#body:253
F2RL1 --+> IL1B		MolTransport	PAR2 activation reportedly causes blood vessel relaxation, increased vascular permeability, leukocyte adhesion [18], and release of pro-inflammatory cytokines (e.g. IL-1b, IL-6, IL-8, TNF-a) and Intracellular Cell Adhesion Molecules-1 (ICAM-1) from human blood monocytes [19,20].	info:pmid/21072196#cont:25
TNF --+> KLKB1		Regulation	In vitro, Lipopolysaccharide stimulated Kupffer cells to secrete TNF-alpha, which enhanced plasma kallikrein activity on the hepatic stellate cell surface through increasing plasma kallikrein binding, thereby inducing proteolytic activation of latent TGF-beta and its autoinduction.	info:pmid/12105863#abs:7
TNF --+> KLKB1		Regulation	TNF-a enhances cell surface plasma kallikrein activity in hepatic stellate cells (2).	info:doi/10.1053/gast.2002.34234#body:195
LPS --+> IL6		Expression	This is associated with a decrease of LPS-induced IL-6 mRNA levels.	info:pmid/8457631#abs:4
LPS --+> IL6		Expression	lipopolysaccharides may directly stimulate IL-6 production.	info:pmid/10674980#abs:11
LPS --+> IL6		Expression	methyl gallate inhibited LPS-induced NO and IL-6 production.	info:pmid/20821827#abs:3
LPS --+> IL6		Expression	On the other hand, lipopolysaccharide-dependent production of IL-6 was attenuated.	info:pmid/18462799#abs:4
LPS --+> IL6		Expression	Expression of IL-6 mRNA was induced by stimulation with LPS.	info:pmid/15509024#abs:8
LPS --+> IL6		Expression	The latter reduced the lipopolysaccharide-induced IL-6 production by 60%.	info:pmid/7538077#abs:7
LPS --+> IL6		Expression	IL-6 mRNA induction by LPS could be detected in only 6 of 20 donor animals.	info:pmid/9162522#abs:7
LPS --+> IL6		Expression	Lipopolysaccharide , a bacterial endotoxin, was used to elicit IL-6 production in the animals.	info:pmid/17263512#abs:3
LPS --+> IL6		Expression	lipopolysaccharide induced TNF-alpha and IL-6 mRNA syntheses.	info:pmid/18191973#abs:7
LPS --+> IL6		Expression	Addition of LPS (1 micrograms/ml) considerably increased production of IL-6 and TNF-alpha.	info:pmid/8106281#abs:6
LPS --+> IL6		Expression	Each of 64 samples markedly suppressed LPS-induced IL-6 production in RAW cells.	info:pmid/23567033#abs:9
LPS --+> IL6		Expression	The EC50 of Lipopolysaccharide-induced IL-6 production by HC was 2.0 x 10(-7) M.	info:pmid/8403558#abs:8
LPS --+> IL6		Expression	However, IL-6 levels were markedly augmented by cisplatin with lipopolysaccharide.	info:pmid/11197078#abs:10
LPS --+> IL6		Expression	lipopolysaccharide dose-dependently stimulated IL-6 production (p=0.016).	info:pmid/16677716#abs:4
LPS --+> IL6		Expression	However, lipopolysaccharide significantly increased IL-6 and TNF- a levels.	info:pmid/24623963#abs:7
LPS --+> IL6		Expression	lipopolysaccharide from a variety of Escherichia coli serotypes stimulated IL-6 synthesis.	info:pmid/16254126#abs:5
LPS --+> IL6		Expression	In the presence of Bcl-3, siRNA IL-10 failed to inhibit lipopolysaccharide-induced IL-6 production.	info:pmid/19586995#abs:8
LPS --+> IL6		Expression	LPS induced a parallel increase in mRNA and synthesis of IL-1beta and IL-6.	info:pmid/10930315#abs:2
LPS --+> IL6		Expression	In addition, visnagin reduced lipopolysaccharide-induced IL-6 and MCP-1 mRNA level.	info:pmid/21116788#abs:5
LPS --+> IL6		Expression	Lipopolysaccharide-induced IL 6 synthesis started about 1 h after that of TNF alpha.	info:pmid/2526742#abs:6
LPS --+> IL6		Expression	LPS increased CXCL8, IL-6 and CCL2 levels but not CXCL1.	info:pmid/22561413#abs:7
LPS --+> IL6		Expression	lipopolysaccharide stimulated production of TNFalpha, IL-1beta, and IL-6.	info:pmid/17607549#abs:5
LPS --+> IL6		Expression	LPS also increased IL-6 mRNA 100-fold in mouse fast-twitch skeletal muscle.	info:pmid/12842862#abs:7
LPS --+> IL6		Expression	The addition of recombinant IL-4 inhibited LPS-induced IL-6 production measured at 8 h.	info:pmid/2118969#abs:5
LPS --+> IL6		Expression	S-form LPS and interleukin 1 stimulated IL6 production and adhesion differentially.	info:pmid/7530369#abs:11
LPS --+> IL6		Expression	However, LPS-induced interleukin-6 levels were unaffected by the calcium antagonists.	info:pmid/9110418#abs:4
LPS --+> IL6		Expression	In contrast, IL-6 mRNA in vitro was sustained at maximal expression between 5 to 9 hours after lipopolysaccharide.	info:pmid/8214006#abs:9
LPS --+> IL6		Expression	LPS-induced IL-6 production was decreased in G6PD mutant animals compared with wild-type.	info:pmid/18353927#abs:11
LPS --+> IL6		Expression	T4 had no effect on stability of LPS-induced mRNA expression in TNF alpha, IL-6, and IL-10.	info:pmid/11603300#abs:8
LPS --+> IL6		Expression	hylomeconoides ethanol extract inhibited lipopolysaccharide-induced NO and IL-6 production.	info:pmid/22957426#abs:3
LPS --+> IL6		Expression	clarithromycin also inhibited the lipopolysaccharide-stimulated TNF-a, IL-1ß, IL-6 and IL-10 production.	info:pmid/23199585#abs:10
LPS --+> IL6		Expression	Northern blot analysis showed that C3a as well as C3a(desArg) enhanced LPS-induced mRNA levels for IL-6.	info:pmid/9886419#abs:7
LPS --+> IL6		Expression	This inhibitor reduced basal and IL-1 alpha- and lipopolysaccharide-stimulated IL-6 production.	info:pmid/7789334#abs:13
LPS --+> IL6		Expression	Moreover, TJ-9 did not alter lipopolysaccharide-induced IL-6 and IL-8 productions.	info:pmid/18520044#abs:3
LPS --+> IL6		Expression	There were no differences in lipopolysaccharide-induced IL-6 levels compared to the levels before surgery.	info:pmid/17595543#abs:9
LPS --+> IL6		Expression	The lipopolysaccharide-stimulated interleukin-6 and interleukin-8 production was markedly inhibited by MY4 or HTA125.	info:pmid/15324355#abs:9
LPS --+> IL6		Expression	lipopolysaccharide exposure increased plasma TNF-a, IL-6, and IL-10 levels.	info:pmid/20613681#abs:8
LPS --+> IL6		Expression	Lipopolysaccharide increased IL-6 expression in myometrium and placenta.	info:pmid/21219105#abs:11
LPS --+> IL6		Expression	At a concentration of 100 µg/mL cranberry phenolic extract inhibited LPS-induced IL-6, IL-1ß and TNF-a production.	info:pmid/21370878#abs:11
LPS --+> IL6		Expression	Furthermore, these catecholamines could even potentiate the LPS-induced IL-6 protein production.	info:pmid/10834930#abs:4
LPS --+> IL6		Expression	Muramyl dipeptide and Escherichia coli LPS also stimulated TNF-alpha and IL-6 mRNA expression.	info:pmid/8559037#abs:6
LPS --+> IL6		Expression	SEB significantly inhibited LPS-induced mRNA expression and protein levels of TNF-a and IL-6.	info:pmid/21887820#abs:7
LPS --+> IL6		Expression	L-NA increased lipopolysaccharide-induced TNF-alpha without significantly altering IL-1beta or IL-6 production.	info:pmid/12907844#abs:8
LPS --+> IL6		Expression	Furthermore, AG490, a Jak-specific inhibitor, and dominant negative Stat5 only reduced LPS-induced IL-6 production.	info:pmid/16287972#abs:5
LPS --+> IL6		Expression	SB203580 and PD98059 decreased lipopolysaccharide-induced gene expression of IL-1beta and IL-6.	info:pmid/14998552#abs:7
LPS --+> IL6		Expression	C5a primes monocytes for lipopolysaccharide-induced IL-6 and TNF-alpha production.	info:pmid/17505301#abs:8
LPS --+> IL6		Expression	Spontaneous and lipopolysaccharide--induced production of IL-1beta and IL-6 was similar for all dialyzers.	info:pmid/10879665#abs:11
LPS --+> IL6		Expression	In addition, histamine acting via the H(4) R potentiated LPS-induced IL-6 production.	info:pmid/21469095#abs:5
LPS --+> IL6		Expression	lipopolysaccharide induced the synthesis of IL-6, IL-8, and TNF-a in SCAPs in a time-dependent manner.	info:pmid/24139265#abs:9
LPS --+> IL6		Expression	activated protein C treatment could increase lipopolysaccharide-induced IL-6 and IL-8 production.	info:pmid/17048305#abs:8
LPS --+> IL6		Expression	lipopolysaccharide-induced IL-6 and IL-1beta levels were also reduced with age, but in a nonlinear fashion.	info:pmid/15316395#abs:6
LPS --+> IL6		Expression	Thus, IkappaBNS selectively suppresses LPS-induced IL-6 production in macrophages.	info:pmid/15749903#abs:12
LPS --+> IL6		Expression	The addition of isoproterenol had an inhibitory effect on the TNF and IL-6 promoter activity induced by LPS.	info:pmid/9688336#abs:3
LPS --+> IL6		Expression	LPS-stimulated IL-6 production was significantly greater than non-stimulated IL-6 for all 3 groups.	info:pmid/18523355#abs:8
LPS --+> IL6		Expression	Neither IFN gamma or lipopolysaccharide alone increased IL-6 expression, but together gave significant upregulation.	info:pmid/1424742#abs:8
LPS --+> IL6		Expression	IL-6 mRNA expression could be stimulated by lipopolysaccharide, PARP-1 protein was induced at the same time.	info:pmid/21729562#abs:12
LPS --+> IL6		Expression	TMB-8 but not verapamil inhibited lipopolysaccharide-stimulated macrophage IL-6 messenger RNA.	info:pmid/22884451#abs:11
LPS --+> IL6		Expression	In addition, 2-Methoxyestradiol reduced lipopolysaccharide-induced interleukin-6 gene expression.	info:pmid/21177477#abs:9
LPS --+> IL6		Expression	Results showed that propofol attenuated lipopolysaccharide-induced TNF-a and IL-6 expression.	info:pmid/24371447#abs:5
LPS --+> IL6		Expression	Pre-incubation with costunolide inhibited lipopolysaccharide-induced production of TNF-alpha and IL-6.	info:pmid/18210237#abs:7
LPS --+> IL6		Expression	edema toxin did not inhibit and in most experiments modestly enhanced LPS-induced IL-6 production.	info:pmid/7927706#abs:8
LPS --+> IL6		Expression	Both lipopolysaccharide preparations induced IL-6 production (1 to 4 ng of IL-6 per ml) by both HGF cell lines.	info:pmid/9453616#abs:7
LPS --+> IL6		Expression	Lipopolysaccharides-induced IL-6 production was inhibited by IL-10 in a dose-dependent manner.	info:pmid/10491300#abs:5
LPS --+> IL6		Expression	Hydrocortisone (10(-10) M to 10(-3) M) inhibited LPS-stimulated IL-6 production in a dose-dependent manner.	info:pmid/18475434#abs:5
LPS --+> IL6		Expression	In A549 cells, only swine dust, but not lipopolysaccharides caused an increase of IL-6 production.	info:pmid/9933414#abs:8
LPS --+> IL6		Expression	Furthermore, lipopolysaccharide can enhance the expression of interleukin-6 (IL-6), a known biliary mitogen.	info:pmid/10094943#abs:3
LPS --+> IL6		Expression	lipopolysaccharide-induced IL-6 levels were also enhanced in whole-body hyperthermia-treated C57BL/6 mice.	info:pmid/11129648#abs:5
LPS --+> IL6		Expression	Noradrenaline caused a dose-dependent inhibition of lipopolysaccharide-induced TNF and IL-6 production.	info:pmid/8168970#abs:5
LPS --+> IL6		Expression	Moreover, Demethoxycurcumin suppressed LPS-induced IL-6 production, thereby blocking subsequent Stat3 activation.	info:pmid/23777448#abs:10
LPS --+> IL6		Expression	Similarly, lactoferrin exhibited, in general, an inhibitory effect on lipopolysaccharide-induced IL-6 production.	info:pmid/9597088#abs:8
LPS --+> IL6		Expression	In addition, the blocking of Lysophosphatidic acid(1) also suppressed lipopolysaccharide-induced IL-6 production.	info:pmid/21821728#abs:5
LPS --+> IL6		Expression	Inhibition of lipolysis by orlistat or CAY10499 reduced lipopolysaccharide-induced IL-6 and IL-8 mRNA expression.	info:pmid/21088047#abs:11
LPS --+> IL6		Expression	The production of IL-6 is regulated by many factors, including IL-1 and lipopolysaccharide .	info:pmid/7505726#abs:2
LPS --+> IL6		Expression	Astaxanthin inhibited lipopolysaccharide -stimulated IL-6 mRNA and protein in BV-2 microglial cells.	info:pmid/20932499#abs:2
LPS --+> IL6		Expression	Lipopolysaccharide treatment for 24 h increased production of TNF-alpha and IL-6 in a dose-dependent manner.	info:pmid/9844721#abs:4
LPS --+> IL6		Expression	However, they inhibited lipopolysaccharide- or lipid A-induced interleukin-6 production in a dose-dependent manner.	info:pmid/1937825#abs:5
LPS --+> IL6		Expression	Taken altogether these results demonstrate that LPS and/or cytokines can modulate and synergistically stimulate IL-6 production.	info:pmid/1913843#abs:11
LPS --+> IL6		Expression	Among these stimuli, lipopolysaccharide was the most potent inducer of IL-6 production by astrocytes.	info:pmid/1504836#abs:5
LPS --+> IL6		Expression	Addition of lipopolysaccharide leads to higher levels of cytokines including TNF-alpha and IL-6.	info:pmid/19658279#abs:2
LPS --+> IL6		Expression	Lipopolysaccharide stimulation evoked a time-dependent synthesis and/or release of IL-6, IL-6R and STAT3.	info:pmid/17619842#abs:6
LPS --+> IL6		Expression	Trends in LPS-stimulated TNF-a and IL-6 cytokine concentrations followed the patterns of mRNA expression.	info:pmid/21600698#abs:6
LPS --+> IL6		Expression	Nitazoxanide also inhibited the lipopolysaccharide-induced expression of IL-6 mRNA in RAW 264.7 cells.	info:pmid/22430099#abs:3
LPS --+> IL6		Expression	However, the signaling pathway of Lipopolysaccharide-induced IL-6 synthesis in osteoblasts is unknown.	info:pmid/11747626#abs:4
LPS --+> IL6		Expression	Stimulation with lipopolysaccharide (500 ng/ml to 10 microg/ml) increased IL-6 production in a concentration-dependent manner.	info:pmid/18554572#abs:8
LPS --+> IL6		Expression	Finally, the ACE inhibitor reduced the LPS-induced increase in the plasma concentration of IL-6.	info:pmid/12626369#abs:6
LPS --+> IL6		Expression	Treatment with lipopolysaccharide induced TNF-alpha, IL-1beta, and IL-6 mRNA in macrophages.	info:pmid/15781291#abs:11
LPS --+> IL6		Expression	HrC5a thus enhanced the lipopolysaccharide-induced synthesis of IL-6 by human monocytes.	info:pmid/1499642#abs:9
LPS --+> IL6		Expression	HIV-1 tat-transfected cells also increased production of lipopolysaccharide-stimulated IL-6 mRNA and IL-6 protein.	info:pmid/8179923#abs:5
LPS --+> IL6		Expression	Royal jelly suppressed lipopolysaccharide-induced interleukin-6 and CXC chemokine ligand 10 production from MPDL22 cells.	info:pmid/21878736#abs:6
LPS --+> IL6		Expression	In contrast, both types of nanoparticles decreased nitric oxide, IL-6, and TNF-a productions induced by LPS.	info:pmid/21457109#abs:11
LPS --+> IL6		Expression	Low dose lipopolysaccharide (1 ng/ml) increased IL-6 and IL-12 p40 production by Mphi.	info:pmid/15162832#abs:2
LPS --+> IL6		Expression	Mercury did not affect LPS-induced interleukin -1beta expression but decreased LPS-induced IL-6 expression.	info:pmid/15803865#abs:11
LPS --+> IL6		Expression	LPS and IFN-gamma induced IL-6 gene expression with a similar qualitative profile in both cell types.	info:pmid/10403808#abs:2
LPS --+> IL6		Expression	All proapoptotic markers, TNF-alpha, and IL-6 levels were augmented after both LPS and cytokine stimulation.	info:pmid/19660176#abs:7
LPS --+> IL6		Expression	We investigated that lipopolysaccharides induced IL-6 expression and IL-6 increased sulfatase expression.	info:pmid/24009850#abs:8
LPS --+> IL6		Expression	In addition, CHP1002 significantly attenuated lipopolysaccharide-induced TNF-a, IL-1ß and IL-6 production.	info:pmid/23261362#abs:8
LPS --+> IL6		Expression	lipopolysaccharide and IL-1beta stimulated IL-1beta, IL-6, IL-8, iNOS and COX-2 gene expression.	info:pmid/12755375#abs:7
LPS --+> IL6		Expression	The actions of LPS, anti-TLR4 and anti-RAGE potentiated the production of IL-6 and TNF-a in both groups.	info:pmid/21377387#abs:8
LPS --+> IL6		Expression	A majority of them effectively inhibited the LPS-induced expression of TNF-a and IL-6, especially IL-6.	info:pmid/24321865#abs:4
LPS --+> IL6		Expression	However, recombinant rat C5a synergistically enhanced the LPS-dependent increase in IL-6 mRNA and IL-6 release.	info:pmid/11564816#abs:5
LPS --+> IL6		DirectRegulation	Lipopolysaccharide (LPS, endotoxin) is a major inducer of cytokines, such as interleukin 1 , IL6, IL8 and tumor necrosis factor (TNF).	info:pmid/7612259#abs:1
LPS --+> IL6		DirectRegulation	LPS as well as the cytokines TNF-alpha and IL-1-beta was a potent inducer of IL-6, increasing, respectively, IL-6 levels by 9-, 28-, and 75-fold (mean values) while IL-4 and IFN-gamma provoked no significant effect.	info:pmid/1913843#abs:4
LPS --+> IL6		DirectRegulation	In human adipocytes isolated from noninflamed adipose tissue, lipopolysaccharide and Pam(3)Cys, but not macrophage activating lipopeptide-2, are potent inducers of IL-6 and MCP-1.	info:pmid/20130114#abs:10
LPS --+> IL6		DirectRegulation	We found: (a) lipopolysaccharide is the most potent inducer of IL 6; (b) 3 h after injection, the four Interleukin 1 preparations had induced IL 6 levels comparable with the IL 6 levels observed after TNF injection; (c) high doses of mIL 1, alpha or beta, but not hIL 1, resulted in a high IL 6 level persisting for over 8 h.	info:pmid/2318254#abs:6
LPS --+> IL6		DirectRegulation	Thus, Lipopolysaccharide is a more potent stimulator of TNFa and IL-6.	info:pmid/15182729#body:61
LPS --+> IL6		DirectRegulation	LPS obtained from Gram-negative bacteria has been shown to be a potent inducer of IL-1ß, TNF-a and IL-6 ( ).	info:pmid/19356732#body:18
LPS --+> IL6		DirectRegulation	with the medium alone control), whereas LPS was a strong suppressor of TGF-ß and a strong inducer of Il6 and Tnf (Figure 5C).	info:pmid/22005301#cont:180
LPS --+> IL6		DirectRegulation	Lipopolysaccharide is a potent stimulator of IL-12, IL-6 and TNF-a in dendritic cells as shown in .	info:pmid/12617997#body:116
LPS --+> IL6		DirectRegulation	We therefore concluded that monocytes were responsible for most of the IL-6 secreted, and LPS, but not HNSCC cells, was the major inducer of IL-6.	info:pmid/20084448#cont:230
LPS --+> IL6		DirectRegulation	lipopolysaccharide was a better inducer of GRO-a, IL-6, IL-1ra, MIP-1a and MCP-1, while the two probiotic strains induced more IL-8, IL-1ß and TNF-a ...	info:pmid/22054064#cont:233
LPS --+> IL6		DirectRegulation	LPS is a potent activator of IL-6 in astrocytes ( ) and IL-6 can have both trophic and toxic effects on neurons ( ).	info:pmid/12204205#body:158
LPS --+> IL6		DirectRegulation	Previous experiments demonstrated that PMA was a more successful activator of IL-2, IL-4, and IFN-?, while LPS was a more successful activator of IL-6, TNFa, IL-10, and IL-12.	info:pmid/17997401#body:51
LPS --+> IL6		DirectRegulation	The induction of anti-DNA antibodies in mice by lipopolysaccharide (45), a potent inducer of IL-6 (46), raises the possibility that microbial stimulation could trigger both IL-6 production and anti-DNA autoantibody production.	info:pmid/9730900#body:164
LPS --+> IL6		DirectRegulation	These results suggested that IL-6 is locally produced in tissues or cells in the peritoneal cavity, contrary to the systemic IL-6 production caused by a well-known IL-6 inducer, lipopolysaccharide ( ).	info:pmid/17904177#body:11
LPS --+> IL6		DirectRegulation	Endotoxins, lipopolysaccharides contained within the wall of gram-negative bacteria, are potent inducers of proinflammatory cytokine production, including tumor necrosis factor a (TNF-a), interleukin-1 , and interleukin 6 (IL-6).	info:pmid/15062195#body:3
LPS --+> IL6		DirectRegulation	It is has been previously demonstrated that lipopolysaccharides of Gram-negative bacteria is a potent stimulator of inflammatory cytokines including TNFa, IL-1ß and IL-6 in trout macrophages ( ).	info:pmid/20732719#body:118
LPS --+> IL6		DirectRegulation	lipopolysaccharide, a Gram-negative bacterial endotoxin, is a potent activator of the immune system, inducing many inflammatory mediators such as TNF a and IL-6 that are implicated in the early phase of endotoxic shock .	info:pmid/21958966#body:155
LPS --+> IL6		DirectRegulation	On the contrary, when rats were intraperitoneal administered a typical IL-6 inducer Lipopolysaccharide, the amount of IL-6 in plasma per animal was 19-fold as much as that in peritoneal exudate fluid at 3 h ( ).	info:pmid/17374462#body:57
LPS --+> IL6		DirectRegulation	Some adipokines, for example resistin, are transcribed at increased levels in PBMCs after culturing with inflammatory cytokines including TNF-a, IL-1 and IL-6 as well as TLR ligands such as LPS .	info:pmid/21167737#body:5
LPS --+> IL6		DirectRegulation	Interestingly, similar sickness responses were observed when animals were given either central or systemic injections of bacterial lipopolysaccharide, which is an inducer of cytokines including IL-1ß, IL-6, and TNF-a in the brain and systemically ( ).	info:pmid/23153795#body:53
LPS --+> IL6		DirectRegulation	LPS is a potent activator of the transcription factor nuclear factor-?B , inducing the production of many cytokines, including IL1, IL6, chemokines and TNF and of platelet-activating factor , which all amplify the inflammatory response.	info:pmid/24388163#body:18
LPS --+> IL6		DirectRegulation	Our results suggest that lipopolysaccharide is a potent stimulator of TNF-a, interleukin-1 ß, IL-6, HMGB1, MIF, and NO, and the proinflammatory stimulation was concurrently associated with extracellular matrix inhibition and disruption in the intervertebral disc.	info:pmid/22850250#cont:189
LPS --+> IL6		DirectRegulation	Lipopolysaccharide , which is expressed on the outer membrane of essentially all Gram-negative bacteria, is a potent inducer of pro-inflammatory cytokines, including tumor necrosis factor-a (TNF-a interleukin-1b (IL-1b), IL-6, IL-8, arachidonic acid metabolites and nitric oxide [1].	info:pmid/21162750#cont:16
LPS --+> IL6		DirectRegulation	The question about the relationship between sickness behavior induced by immune activation and human depression was addressed recently by Administration of immune factors such as IFNa and IFNß, TNFa, IL-1, and IL6 as well as immune activators such as lipopolysaccharide had previously been shown to induce depressive-like signs and symptoms ( ).	info:pmid/20417247#body:175
LPS --+> IL6		DirectRegulation	IDO is induced by acute inflammatory cytokines and mediators such as interferon -?, tumor necrosis factor-alfa, interleukin-6, and Toll-like receptor ligands such as lipopolysaccharide, or by cross-linking specific surface receptors, eg, the high affinity receptor for IgE, FceRI by allergens.	info:pmid/21501890#body:8
LPS --+> IL6		DirectRegulation	To dissect the effects of respiratory syncytial virus on the inhibitory capacity of lung epithelial cells, LA4 cells were pretreated with thymic stromal lymphopoietin , granulocyte-macrophage colony stimulating factor or IL6 (Invitrogen) or Toll-like receptor agonists: lipopolysaccharide from E coli serotype 055:B5, Poly I:C (both from Sigma-Aldrich, Dorset, UK), CpG-ODN1826 (5'-TCCATGACGTTCCTGAC…	info:pmid/18710906#body:76
LPS --+> IL6		DirectRegulation	Accordingly, intestinal epithelial cells receive signals via growth factors such as epidermal growth factor, cytokines such as IL-6 and IL-22, and Toll-like receptor ligands such as lipopolysaccharide and CplusG DNA to induce activation of master transcription factors (e.g. nuclear factor-kB, signal transducer and activator of transcription 3 (STAT3)), cell survival, and cell proliferation.8,25,26	info:pmid/24084775#cont:41
LPS --+> IL6		DirectRegulation	LPS (final concentration 0.1 µg/ml), a potent inducer of IL-6, was used as a control to indicate an inflammatory level of IL-6.	info:doi/10.1016/j.nut.2013.10.025#body:82
LPS --+> IL6		MolTransport	lipopolysaccharide enhanced IL-6 release 300-fold.	info:pmid/15721840#abs:3
LPS --+> IL6		MolTransport	CTRP-3 inhibits LPS-induced IL-6 and TNF release.	info:pmid/19955001#abs:10
LPS --+> IL6		MolTransport	IL-6 release was increased by lipopolysaccharide in all subjects.	info:pmid/12119487#abs:6
LPS --+> IL6		MolTransport	The LPS-induced IL-6 secretion was reduced to 48% in the anti-TNF-pretreated group.	info:pmid/1873355#abs:4
LPS --+> IL6		MolTransport	Finally, lipopolysaccharide stimulated the secretion of IL6 and TNFa.	info:pmid/21557274#abs:11
LPS --+> IL6		MolTransport	E804 also inhibited LPS-induced secretion of IL-6 and IL-10.	info:pmid/23107598#abs:8
LPS --+> IL6		MolTransport	It is known that LPS enhances the release of interleukin -6, a potent cholangiocyte mitogen.	info:pmid/18649135#abs:2
LPS --+> IL6		MolTransport	The proCRH had an inhibitory effect on basal and LPS-stimulated release of IL-6.	info:pmid/9325067#abs:7
LPS --+> IL6		MolTransport	lipopolysaccharide-stimulated IL-6 release was not significantly different between groups.	info:pmid/12883121#abs:9
LPS --+> IL6		MolTransport	Lipopolysaccharide and the neuropeptide substance P induced secretion of interleukin-6.	info:pmid/11874202#abs:4
LPS --+> IL6		MolTransport	LPS-activated whole blood release of IL-1 and IL-6 did not change.	info:pmid/18191645#abs:8
LPS --+> IL6		MolTransport	Fluticasone inhibited lipopolysaccharide-induced IL-6 and IL-8 release (P < 0.05).	info:pmid/10886233#abs:10
LPS --+> IL6		MolTransport	LPS-induced IL-6 secretion by alveolar macrophages was similar in both groups.	info:pmid/8173768#abs:8
LPS --+> IL6		MolTransport	The involvement of nitric oxide generation on LPS-induced IL-6 release was also studied.	info:pmid/9784426#abs:7
LPS --+> IL6		MolTransport	On the other hand, pre-treatment with BSO augmented lipopolysaccharide-mediated secretion of TNF-alpha and IL-6.	info:pmid/11841806#abs:10
LPS --+> IL6		MolTransport	Compounds 12d and 12h inhibited LPS-induced TNF-a and IL-6 release in a dose-dependent manner.	info:pmid/23644212#abs:5
LPS --+> IL6		MolTransport	In vitro, LPS induced significant interleukin--6 release from isolated mast cells.	info:pmid/17349853#abs:11
LPS --+> IL6		MolTransport	This molecule has the same effect in LPS-induced IL-6 secretion, while IL-6 expression is not changed.	info:pmid/22087859#abs:11
LPS --+> IL6		MolTransport	However, lipopolysaccharide-induced release of IL-6 and NO were not affected by propentofylline.	info:pmid/9813261#abs:5
LPS --+> IL6		MolTransport	Measurement of lipopolysaccharide induced interleukin-6 (IL-6) secretion in Mono Mac 6 cells.	info:pmid/19160716#abs:1
LPS --+> IL6		MolTransport	Exosurf inhibited LPS-stimulated TNF, interleukin-1 beta, and IL-6 secretion in a dose-dependent fashion.	info:pmid/1520490#abs:6
LPS --+> IL6		MolTransport	lipopolysaccharide stimulated TNF secretion and both agents stimulated secretion of IL-6.	info:pmid/21069256#abs:3
LPS --+> IL6		MolTransport	In co-cultures, CRH and lipopolysaccharide acted synergistically to induce release of both IL-6 and ACTH.	info:pmid/22283629#abs:6
LPS --+> IL6		MolTransport	Lipopolysaccharide stimulation evoked a time-dependent synthesis and/or release of IL-6, IL-6R and STAT3.	info:pmid/17619842#abs:6
LPS --+> IL6		MolTransport	Pertussis toxin (10 ng/ml), which inactivates Gi protein, had no effect on lipopolysaccharide-induced IL-6 release from mø.	info:pmid/7505726#abs:11
LPS --+> IL6		MolTransport	lipopolysaccharide stimulated similar levels of secretion of IL-6 and IL-8 in TT1 and A549 cells.	info:pmid/19199008#abs:5
LPS --+> IL6		MolTransport	However, recombinant rat C5a synergistically enhanced the LPS-dependent increase in IL-6 mRNA and IL-6 release.	info:pmid/11564816#abs:5
LPS --+> IL6		MolTransport	Dexamethasone inhibited the unstimulated and the lipopolysaccharide-stimulated release of IL-6 by 70 and 81%, respectively.	info:pmid/10474051#abs:11
LPS --+> IL6		MolTransport	Lipopolysaccharide (6-24 mug/ml) significantly induced IL-6 release from murine spleen cells.	info:pmid/18475629#abs:2
LPS --+> IL6		MolTransport	SDA (100 µmol/L) and EPA (100 µmol/L) significantly reduced LPS-induced IL-6 secretion and decreased IL-6 mRNA expression.	info:pmid/21562237#abs:5
LPS --+> IL6		MolTransport	F. nucleatum lipopolysaccharide significantly increased IL-6 and CRH secretion by chorion-derived cells.	info:pmid/22304677#abs:7
LPS --+> IL6		MolTransport	Furthermore, alpha-MSH decreased LPS-induced IL-6 secretion by 30% but had no significant effect on IL-8 secretion.	info:pmid/17428840#abs:10
LPS --+> IL6		MolTransport	However, dilazep significantly inhibited this lipopolysaccharide-induced IL-6 secretion from MCs in a dose- and time-dependent manner.	info:pmid/11174004#abs:8
LPS --+> IL6		MolTransport	lipopolysaccharide-ICs also enhanced TNF-alpha and IL-6 secretion, but suppressed interleukin-23 secretion.	info:pmid/19438591#abs:5
LPS --+> IL6		MolTransport	Dexamethasone inhibited LPS-stimulated release of TauNuFalpha, of IL-6, of IL-8 and of IL-10 in dose-dependent manner.	info:pmid/19783455#abs:6
LPS --+> IL6		MolTransport	The endotoxin lipopolysaccharide (100 ng/ml) and IL-1 beta (100 ng/ml) stimulated IL-6 release at 25 and 50 x 10(3) cells/well.	info:pmid/8033802#abs:7
LPS --+> IL6		MolTransport	The bacterial endotoxin lipopolysaccharide (1-100 ng/ml) induced significant increases in IL-6 release from the Medial basal hypothalami.	info:pmid/1976093#abs:7
LPS --+> IL6		MolTransport	Interestingly, lipopolysaccharide alone increased IL-6 release in non-primed cells, but lost this effect in primed cells.	info:pmid/16326828#abs:10
LPS --+> IL6		MolTransport	Candesartan pretreatment reduced the LPS-induced release of TNF-alpha, IL-1beta, and IL-6 into the circulation.	info:pmid/19225144#abs:4
LPS --+> IL6		MolTransport	LPS 10 ng/ml-induced IL-6 secretion was inhibited by 66% by IL-1Ra in a concentration of 1,000 ng/ml (p = 0.0077).	info:pmid/8413826#abs:5
LPS --+> IL6		MolTransport	Assessment of lipopolysaccharide -stimulated secretion of IL-1beta, IL-6, and TNF-alpha was accomplished by ELISA of supernatant.	info:pmid/16288846#abs:3
LPS --+> IL6		MolTransport	1-acid glycoprotein did not alter the time course of lipopolysaccharide-induced interleukin-1 beta, IL-6 or TNF-alpha secretion.	info:pmid/1396973#abs:7
LPS --+> IL6		MolTransport	In cell cultures, the lipopolysaccharide-induced release of IL-1beta and IL-6 was higher at rest in the inexperienced winter swimmers.	info:pmid/10735978#abs:10
LPS --+> IL6		MolTransport	extract of B. nivea was able to abolish the lipopolysaccharide-induced secretions of nitric oxide, TNF-a and IL-6.	info:pmid/23750815#abs:7
LPS --+> IL6		MolTransport	Using enzyme-linked immunosorbent assays, we showed dehydroxymethylepoxyquinomicin to inhibit lipopolysaccharide-induced secretion of IL-6 and TNF-alpha.	info:pmid/18635336#abs:6
LPS --+> IL6		MolTransport	LPS stimulates the secretion of tumor necrosis factor-alpha (TNF-alpha) as well as interleukin-1 and interleukin-6.	info:pmid/10474050#abs:2
LPS --+> IL6		MolTransport	IL-4 was found to markedly inhibit the ability of IL-7 or lipopolysaccharide to induce IL-6 mRNA and IL-6 secretion.	info:pmid/2007858#abs:8
LPS --+> IL6		MolTransport	Differently from Substance P, lipopolysaccharide-induced IL-6 release was markedly reduced by W7, a calmodulin antagonist.	info:pmid/7541052#abs:4
LPS --+> IL6		MolTransport	The results suggest that the effect of R-baclofen on lipopolysaccharide-stimulated interleukin-6 secretion is independent of Gamma-amino butyric acid(B) receptors.	info:pmid/12231393#abs:11
LPS --+> IL6		MolTransport	The lipopolysaccharide-induced secretion of IL-6 and IL-8, but not that of TNF-alpha, was inhibited by glucocorticoids.	info:pmid/9393813#abs:6
LPS --+> IL6		MolTransport	TLR4/MD2 abolished LPS-induced secretion of IL-6, IL-8, MCP1, and RANTES in hepatic stellate cells.	info:pmid/18694726#abs:5
LPS --+> IL6		MolTransport	LPS, zymosan, and fixed Staphylococcus aureus also stimulated the secretion of IL-6 from microglia in a dose-dependent manner.	info:pmid/8583501#abs:9
LPS --+> IL6		MolTransport	lipopolysaccharide-induced tumor necrosis factor (TNF)-a and interleukin -6 secretion was also inhibited by leukocytapheresis therapy.	info:pmid/20828721#abs:10
LPS --+> IL6		MolTransport	Constitutive and LPS-induced release of IL-6 by MCs is reduced on collagen type I (coll I) compared-with uncoated surfaces.	info:pmid/1323220#abs:6
LPS --+> IL6		MolTransport	Tipifarnib also inhibited lipopolysaccharide-induced secretion of MMP-9, IL-6, MCP-1, and IL-1beta in THP-1 cells.	info:pmid/16352705#abs:4
LPS --+> IL6		MolTransport	DFO enhanced LPS-induced B cell secretion of IL-6 and TNF-a and increased CD40 expression ex vivo compared with CON.	info:pmid/23180828#abs:6
LPS --+> IL6		MolTransport	Lipopolysaccharides dose-dependently induce interleukin-6 release, but the curve differs from that of Lipoteichoic acid both in shape and offset.	info:pmid/12885389#abs:9
LPS --+> IL6		MolTransport	LPS, lipid A, and TNF increased IL6 release modestly (5 to 20-fold), while recombinant IL1s stimulated this process 100 to 400-fold.	info:pmid/2788520#abs:4
LPS --+> IL6		MolTransport	The JNK and p38 pathways were not involved in the regulation of lipopolysaccharide-induced nitric oxide and IL-6 release by daidzein.	info:pmid/21972936#abs:9
LPS --+> IL6		MolTransport	Finally, nonselective inhibition of phosphodiesterase by pentoxifylline suppressed lipopolysaccharide-endotoxin-mediated secretion of IL-6 and TNF-alpha.	info:pmid/11805217#abs:8
LPS --+> IL6		MolTransport	These results show that p44/42 and p38 mitogen-activated protein kinase signaling pathways mediate the lipopolysaccharide-enhanced release of IL-6 and GM-CSF.	info:pmid/22129063#abs:7
LPS --+> IL6		MolTransport	LPS induced whole blood release of TNFa and IL-6, but not IL-8, was significantly higher in patients compared to healthy controls.	info:pmid/24267249#abs:7
LPS --+> IL6		MolTransport	In contrast, gliclazide significantly reduced lipopolysaccharide-stimulated macrophage tumor necrosis factor alpha and interleukin 6 secretion (P<.05).	info:pmid/16713438#abs:6
LPS --+> IL6		MolTransport	The synthetic glucocorticoid dexamethasone (10 nM) significantly inhibited IL-6 release induced by IL-1 alpha, IL-1 beta, or lipopolysaccharide.	info:pmid/2036955#abs:9
LPS --+> IL6		MolTransport	lipopolysaccharide also stimulated secretion of IL-6 and IL-8 in cultured trophoblasts, which was suppressed by nafamostat mesilate.	info:pmid/10954057#abs:4
LPS --+> IL6		MolTransport	Anti-inflammatory activities of these two compounds were observed by potentially suppressed lipopolysaccharide-mediated TNF-a, IL-1ß and IL-6 release.	info:pmid/23794454#abs:5
LPS --+> IL6		MolTransport	Complexes of Amorphous peroxotitantes and Au(III) or cis-platin altered lipopolysaccharide-activated IL6 or IL1beta secretion most, TNFalpha least.	info:pmid/19941042#abs:6
LPS --+> IL6		MolTransport	Adjudin significantly inhibited LPS-induced IL-6 release and IL-6, IL-1ß, TNF-a expression in BV2 microglial cells.	info:pmid/23084372#abs:3
LPS --+> IL6		MolTransport	Phytic acid was also an efficient down-regulator of IL-6 secretion stimulated by binary actions of lipopolysaccharides and IL-1beta.	info:pmid/17160716#abs:7
LPS --+> IL6		MolTransport	Dopamine increased basal IL-6 release and potentiated IL-6 release stimulated by ACTH, lipopolysaccharide or IL-1 beta.	info:pmid/8664982#abs:7
LPS --+> IL6		MolTransport	Our results show that bacterial cell wall components other than lipopolysaccharide can induce IL-6 release from cells of the periodontium in vitro.	info:pmid/7640674#abs:7
LPS --+> IL6		MolTransport	In addition, lipopolysaccharide also stimulates IL-6 secretion in mature B cells and in immature B cell lines such as WEHI-231.	info:pmid/10482357#abs:3
LPS --+> IL6		MolTransport	Incubation of human conjunctival epithelial cells with lipopolysaccharide led to secretion of IL-6 and IL-8.	info:pmid/18951893#abs:9
LPS --+> IL6		MolTransport	Finally, blockade of corticotropin-releasing factor(1) and/or corticotropin-releasing factor(2) augmented LPS- induced TNF-alpha and IL-6 release.	info:pmid/12746300#abs:8
LPS --+> IL6		MolTransport	Rx generally increased levels of in vitro released IL-6 and raised lipopolysaccharide-stimulated IL-6 secretion in prostatic cancer to normal.	info:pmid/1457747#abs:6
LPS --+> IL6		MolTransport	In addition, 17ß-estradiol attenuated the lipopolysaccharide-evoked increase in tumoral lactotroph proliferation and IL-6 release.	info:pmid/23973924#abs:11
LPS --+> IL6		MolTransport	Moreover, sodium sulphite increased, while curcumin decreased lipopolysaccharide-stimulated secretion of IL-6, whereas sodium benzoate had no such effect.	info:pmid/21801469#abs:7
LPS --+> IL6		MolTransport	The addition of staurosporine to CSF-1-primed Mo before lipopolysaccharide, however, further enhanced IL-6 release but not GM-CSF release from the cells.	info:pmid/9281358#abs:10
LPS --+> IL6		MolTransport	EP at certain concentrations could effectively inhibit the lipopolysaccharide-stimulated release of TNF-a, IL-6 and IL-8 from HaCaT cells.	info:pmid/23904382#abs:8
LPS --+> IL6		MolTransport	lipopolysaccharide-stimulated IL-6 release was not distinctively different in the alveolar macrophages subpopulations and monocytes.	info:pmid/10065758#abs:5
LPS --+> IL6		MolTransport	In contrast, the LPS-stimulated release of IL-6 and TNF-alpha by phospholipidotic alveolar macrophages was enhanced compared with control cells.	info:pmid/8618940#abs:4
LPS --+> IL6		MolTransport	Similarly, relaxin augmented lipopolysaccharide-induced IL6 secretion from cytotrophoblasts and decidual fibroblasts.	info:pmid/22386961#abs:10
LPS --+> IL6		MolTransport	Spontaneous and lipopolysaccharide -stimulated IL-6 and IL-8 secretion in short-term umbilical whole blood cultures was determined.	info:pmid/12096927#abs:2
LPS --+> IL6		MolTransport	Dimethylfumarate and sulforaphane attenuated the lipopolysaccharide-induced production and release of TNFalpha, IL-1beta, IL-6 and nitric oxide.	info:pmid/15993952#abs:7
LPS --+> IL6		MolTransport	In glomerular endothelial cells, AR-447 reduced lipopolysaccharide-induced secretion of IL-6 and IL-8, but not of MCP-1.	info:pmid/21062851#abs:6
LPS --+> IL6		MolTransport	LPS-stimulated IL-6 secretion by whole blood cells was similar between subjects with GG genotype and non-GG genotype in IL-6 -634C/G polymorphism.	info:pmid/16722148#abs:7
LPS --+> IL6		MolTransport	In addition, AP2 modulated the level of LPS-induced TNF-a, IL-6, IL-1ß and IL-10 secretion in human blood in a concentration-dependent manner.	info:pmid/20728594#abs:6
LPS --+> IL6		MolTransport	It has been shown that DBI33-50, in concentration between 10(-6)-10(-8) M, enhances the LPS-induced secretion of IL-6, as determined by specific bioassay for this monokine.	info:pmid/8247258#abs:3
LPS --+> IL6		MolTransport	Treatment of HEECs with lipopolysaccharide significantly upregulated the secretion of IL-6, IL-8, and G-CSF, and this was prevented by lipopolysaccharide-RS.	info:pmid/22672000#abs:5
LPS --+> IL6		MolTransport	A positive correlation between AUCACTH and LPS-stimulated IL-6 secretion was observed in patients with major depression (r = 0.75, p < 0.05) but not in controls.	info:pmid/17526950#abs:6
LPS --+> IL6		MolTransport	Treatment of MG-63 with the ADORA(2a)-specific antagonist ZM241385 partially reversed the inhibitory effects of ADORA stimulation on lipopolysaccharide-induced IL-6 release.	info:pmid/17705048#abs:6
LPS --+> IL6		MolTransport	Moreover, it strongly inhibited LPS-stimulated secretion of pro-inflammatory cytokines, such as interleukin 6 (IL-6) and tumor necrosis factor a (TNF-a).	info:pmid/22683871#abs:5
LPS --+> IL6		MolTransport	We show that LPS greatly increased the secretion levels of pro-inflammatory adipokines including IL-6, IL-8, GRO, and MCP-1.	info:pmid/19492335#abs:5
LPS --+> IL6		MolTransport	lipopolysaccharide-induced secretion of IL-6 was lower in splenocytes from apoE(-/-) fed an atherogenic diet containing 5% NO or Spirulina platensis for 12weeks.	info:pmid/23357040#abs:6
LPS --+> IL6		MolTransport	Macrophage release of IL-6 was stimulated significantly (p < 0.01) by extracts from fresh 10-s cured disks, up to 777 pg/mL and by 2 microg/mL of LPS (1174 pg/mL).	info:pmid/12635158#abs:8
LPS --+> IL6		MolTransport	Lipopolysaccharide treatment also led to an increase in secretion of TNF-alpha and IL-6 from IEC6, both of which were reduced by small interfering RNA inhibition of KLF5.	info:pmid/16500892#abs:10
LPS --+> IL6		MolTransport	The black currant extract and cyanidin-3-O-glucoside also inhibited the lipopolysaccharide-induced secretion of interleukin-6 by human macrophages.	info:pmid/22738124#abs:5
LPS --+> IL6		MolTransport	In a dose-dependent manner, PGE2 inhibits lipopolysaccharide-induced release of TNF-alpha and IL-6, but not of lactate or nitric oxide.	info:pmid/7525853#abs:3
LPS --+> IL6		MolTransport	This lipopolysaccharide-induced IL-6 release rhythm was associated with daily variation in both white blood cell counts and immune cell responsiveness.	info:pmid/23929554#abs:6
LPS --+> IL6		MolTransport	These endogenous purines and selective adenosine triphosphate receptor agonists showed a similar inhibitory effect in their rank order on lipopolysaccharide-induced interleukin 6 release.	info:pmid/12885439#abs:9
LPS --+> IL1B		Expression	C3a modulated LPS-induced TNF-alpha and IL-1 beta synthesis.	info:pmid/8617973#abs:4
LPS --+> IL1B		Expression	LPS-induced production of IL-1beta was also affected by Benznidazole.	info:pmid/10540190#abs:8
LPS --+> IL1B		Expression	lipopolysaccharide but not dexamethasone also induced IL-1beta mRNA expression.	info:pmid/10964953#abs:6
LPS --+> IL1B		Expression	Lipopolysaccharide-induced IL-1beta production was not inhibited by montelukast.	info:pmid/15984600#abs:8
LPS --+> IL1B		Expression	Xenon significantly enhanced lipopolysaccharide-mediated IL-1ß expression.	info:pmid/20680516#abs:6
LPS --+> IL1B		Expression	IL-1 alpha and IL-1 beta mRNA were induced with LPS or TNF.	info:pmid/2511244#abs:2
LPS --+> IL1B		Expression	LPS-induced IL-1beta generation was not reduced by the ACE inhibitor.	info:pmid/12228766#abs:4
LPS --+> IL1B		Expression	glutaric acid and lipopolysaccharide increased TNF-a and IL-1ß levels.	info:pmid/24205200#abs:9
LPS --+> IL1B		Expression	IL1-ß protein level was significantly increased 6 h after first injection of LPS.	info:pmid/22562029#abs:8
LPS --+> IL1B		Expression	However, both increased the lipopolysaccharide-induced level of IL1 beta message.	info:pmid/8846045#abs:13
LPS --+> IL1B		Expression	LPS induced a parallel increase in mRNA and synthesis of IL-1beta and IL-6.	info:pmid/10930315#abs:2
LPS --+> IL1B		Expression	However, the LPS-induced level of pro-IL-1ß was decreased by the monomer treatment.	info:pmid/23182953#abs:8
LPS --+> IL1B		Expression	Purified P. gingivalis lipopolysaccharide enhanced both IL-1beta and IL-18 expression.	info:pmid/19091595#abs:9
LPS --+> IL1B		Expression	lipopolysaccharide stimulated production of TNFalpha, IL-1beta, and IL-6.	info:pmid/17607549#abs:5
LPS --+> IL1B		Expression	The lipopolysaccharide-stimulated IL-1beta production was also suppressed by 10 mM N-acetylcysteine.	info:pmid/20560295#abs:7
LPS --+> IL1B		Expression	These results suggested that JfNLRC probably induced IL-1ß gene expression mediated by lipopolysaccharide-stimulation.	info:pmid/21642003#abs:9
LPS --+> IL1B		Expression	IL-4 suppressed lipopolysaccharide-induced IL-1 beta mRNA accumulation and synthesis.	info:pmid/1533284#abs:7
LPS --+> IL1B		Expression	clarithromycin also inhibited the lipopolysaccharide-stimulated TNF-a, IL-1ß, IL-6 and IL-10 production.	info:pmid/23199585#abs:10
LPS --+> IL1B		Expression	In monocytes, IL-1 beta generation stimulated by LPS was inhibited dose dependently.	info:pmid/7915872#abs:2
LPS --+> IL1B		Expression	Transfection of GATA-2 siRNA inhibited Lipopolysaccharide-induced interleukin-1ß mRNA expression.	info:pmid/23940812#abs:11
LPS --+> IL1B		Expression	There was also no change in lipopolysaccharide-induced IL-1 beta message with hypoxia.	info:pmid/8630267#abs:9
LPS --+> IL1B		Expression	Similarly, EtOH blunted the LPS-induced increase in tissue mRNA expression of TNF-alpha and IL-1beta.	info:pmid/16046881#abs:7
LPS --+> IL1B		Expression	In addition, 25-hydroxycholesterol-3-sulfate decreased LPS-induced expression and release of IL-1ß.	info:pmid/22275753#abs:9
LPS --+> IL1B		Expression	At a concentration of 100 µg/mL cranberry phenolic extract inhibited LPS-induced IL-6, IL-1ß and TNF-a production.	info:pmid/21370878#abs:11
LPS --+> IL1B		Expression	TNF-alpha and IL-1 beta but not IFN-alpha or IFN-beta transcripts were induced by lipopolysaccharide.	info:pmid/2243388#abs:7
LPS --+> IL1B		Expression	L-NA increased lipopolysaccharide-induced TNF-alpha without significantly altering IL-1beta or IL-6 production.	info:pmid/12907844#abs:8
LPS --+> IL1B		Expression	SB203580 and PD98059 decreased lipopolysaccharide-induced gene expression of IL-1beta and IL-6.	info:pmid/14998552#abs:7
LPS --+> IL1B		Expression	E2 markedly enhanced LPS-induced IL-1beta promoter-driven CAT activity in an E2 dose dependent manner.	info:pmid/9744517#abs:5
LPS --+> IL1B		Expression	Spontaneous and lipopolysaccharide--induced production of IL-1beta and IL-6 was similar for all dialyzers.	info:pmid/10879665#abs:11
LPS --+> IL1B		Expression	Consistent with this, enforced retroviral expression of ICEBERG inhibits lipopolysaccharide-induced IL-1beta generation.	info:pmid/11051551#abs:5
LPS --+> IL1B		Expression	LPS-stimulated IL-1beta production was absent from caspase-1-deficient neutrophils.	info:pmid/12444148#abs:5
LPS --+> IL1B		Expression	Treatment with lipopolysaccharide increased IL-1ß mRNA content (P = 0.01) in the group fed 0 mg of lutein.	info:pmid/21489941#abs:8
LPS --+> IL1B		Expression	lipopolysaccharide-induced IL-6 and IL-1beta levels were also reduced with age, but in a nonlinear fashion.	info:pmid/15316395#abs:6
LPS --+> IL1B		Expression	Lung expressions of TNF-alpha, MIP-2, and IL-1beta were increased by LPS injection.	info:pmid/19794970#abs:6
LPS --+> IL1B		Expression	IL-1beta gene expression was also significantly decreased at 2, 4 and 8h post-lipopolysaccharide stimulation.	info:pmid/20438866#abs:7
LPS --+> IL1B		Expression	Phorbol ester and lipopolysaccharide increased the steady-state level of IL-1 beta mRNA.	info:pmid/3257575#abs:2
LPS --+> IL1B		Expression	Intratracheal LPS resulted in a 32% increase in IL-1ß protein expression in the medulla oblongata.	info:pmid/23648475#abs:4
LPS --+> IL1B		Expression	We found that KE-298 inhibited bacterial lipopolysaccharide -induced IL-1 beta production at doses of 50 and 100 mg/kg.	info:pmid/8931104#abs:8
LPS --+> IL1B		Expression	At 20 µM concentration, three compounds significantly inhibited TNFa-induced NF-?B activation and LPS-induced IL-1ß expression.	info:pmid/22277737#abs:5
LPS --+> IL1B		Expression	Induction of maximal IL-1 alpha and IL-1 beta levels by lipopolysaccharide required microgram quantities.	info:pmid/1884398#abs:2
LPS --+> IL1B		Expression	IL-10 markedly inhibited LPS-induced IL-1 beta mRNA and protein production in both cell types.	info:pmid/8186324#abs:4
LPS --+> IL1B		Expression	No significant difference in lipopolysaccharide-stimulated IL-1 beta production was found in the three study populations.	info:pmid/8564110#abs:7
LPS --+> IL1B		Expression	Pro-IL-1ß expression required a second stimulation with LPS and was also dependent on IFN-?-priming and functional TNFR1.	info:pmid/24453977#abs:4
LPS --+> IL1B		Expression	Preincubation with cortisol was also shown to inhibit lipopolysaccharide-induced IL-1beta expression.	info:pmid/10831792#abs:7
LPS --+> IL1B		Expression	Over the course of a 6 hr incubation, LPS elicited a dose-dependent increase in TNF-alpha and IL-1 beta production.	info:pmid/1793050#abs:5
LPS --+> IL1B		Expression	PA inhibited lipopolysaccharide -induced IL-1ß production by macrophages at a dose dependent manner.	info:pmid/23213315#abs:4
LPS --+> IL1B		Expression	TRK-530 at a concentration of 10(-4) M inhibited LPS-induced IL-1 beta production from J774.1 cells.	info:pmid/9401721#abs:7
LPS --+> IL1B		Expression	lipopolysaccharide significantly stimulated TNF-alpha and IL-1beta production by 62% and 328%, respectively.	info:pmid/10560939#abs:9
LPS --+> IL1B		Expression	lipopolysaccharide markedly increased the expression of IL-1beta, iNOS and COX-2 genes.	info:pmid/12127835#abs:8
LPS --+> IL1B		Expression	In situ hybridization studies showed that lipopolysaccharide, but not ME, increased the abundance of IL-1 beta mRNA.	info:pmid/7499497#abs:3
LPS --+> IL1B		Expression	In monocytes, lipopolysaccharide caused a 2-fold increase in interleukin-1beta (IL-1beta) mRNA levels.	info:pmid/16786165#abs:7
LPS --+> IL1B		Expression	Monocyte activity was assessed by measuring lipopolysaccharide -stimulated interleukin -1-beta production.	info:pmid/19430226#abs:4
LPS --+> IL1B		Expression	Treatment with lipopolysaccharide induced TNF-alpha, IL-1beta, and IL-6 mRNA in macrophages.	info:pmid/15781291#abs:11
LPS --+> IL1B		Expression	NF-beta A was required for maximal IL-1 beta gene expression directed by the upstream LPS-inducible enhancer element.	info:pmid/8157962#abs:5
LPS --+> IL1B		Expression	lipopolysaccharide and IL-1beta stimulated IL-1beta, IL-6, IL-8, iNOS and COX-2 gene expression.	info:pmid/12755375#abs:7
LPS --+> IL1B		Expression	In addition, CHP1002 significantly attenuated lipopolysaccharide-induced TNF-a, IL-1ß and IL-6 production.	info:pmid/23261362#abs:8
LPS --+> IL1B		Expression	Isoliquiritigenin markedly suppressed LPS-induced nitric oxide, IL-1beta, and TNF-alpha production.	info:pmid/19169644#abs:8
LPS --+> IL1B		Expression	Mercury did not affect LPS-induced interleukin -1beta expression but decreased LPS-induced IL-6 expression.	info:pmid/15803865#abs:11
LPS --+> IL1B		Expression	However, lipopolysaccharide increased expression of IL-1 beta and TNF-alpha mRNA within 6 h of treatment.	info:pmid/15336598#abs:5
LPS --+> IL1B		Expression	An aliquot of macrophages was lipopolysaccharide -stimulated for TNF-alpha and IL-1beta production.	info:pmid/16469481#abs:6
LPS --+> IL1B		Expression	Expression of specific mRNAs as well as production of IL-1 alpha, IL-1 beta and IL-6 are inducible with LPS.	info:pmid/2216460#abs:5
LPS --+> IL1B		Expression	In addition, lipopolysaccharide -induced production of TNF-alpha and IL-1beta by these cells was measured by ELISA.	info:pmid/15373966#abs:7
LPS --+> IL1B		Expression	Importantly, Gas6 suppressed lipopolysaccharide-induced expression of the inflammatory molecules IL-1beta and iNOS.	info:pmid/18247125#abs:7
LPS --+> IL1B		Expression	The LPS-induced mRNA expressions of iNOS and IL-1beta were also significantly depressed by these nitric oxide synthase inhibitors.	info:pmid/9933740#abs:15
LPS --+> IL1B		Expression	lipopolysaccharide-induced IL-12p40, IL-23p19, IL-6 and IL-1ß mRNA expressions were inhibited by black tea extract.	info:pmid/21989142#abs:6
LPS --+> IL1B		Expression	Additionally, overexpression of NQO1 and/or HO-1 inhibited LPS-induced TNF and IL-1beta expression.	info:pmid/18981090#abs:10
LPS --+> IL1B		Expression	Moreover, oroxylin A significantly attenuated LPS-induced late expression (20 hours after LPS challenge) of interleukin-1ß and IL-6.	info:pmid/23236370#abs:9
LPS --+> IL1B		Expression	lipopolysaccharide-induced levels of IL-1beta were suppressed by IL-10, but not by IL-4 and TGF-beta1/beta2.	info:pmid/10719355#abs:4
LPS --+> IL1B		Expression	LASSBio-998 inhibited lipopolysaccharide-induced production of TNF-a and IL-1ß and did not alter KC and MCP-1 levels.	info:pmid/22001991#abs:5
LPS --+> IL1B		Expression	In PBMNC, preincubation had no effect on the steady-state level of LPS-induced TNF or IL-1 beta mRNA.	info:pmid/1994545#abs:4
LPS --+> IL1B		Expression	Meanwhile, treatment with 100 ng/mL lipopolysaccharide induced interleukin -1beta protein and mRNA syntheses in a time-dependent manner.	info:pmid/19735705#abs:5
LPS --+> IL1B		Expression	The results indicated that Xia-Bai-San down-regulated the LPS-induced expression of TNF-alpha, IL-1beta, IL-6, KC, MIP-2, and MCP-1.	info:pmid/16846845#abs:4
LPS --+> IL1B		Expression	Significant mode (but not condition) effects were observed for lipopolysaccharide-induced IL-1beta production over time.	info:pmid/10428573#abs:3
LPS --+> IL1B		Expression	Furthermore, the expression of interleukin-1beta (IL-1beta) was significantly induced by LPS within 0.5 h, and reached a maximum at 8 h.	info:pmid/17331478#abs:6
LPS --+> IL1B		Expression	LPS-induced mRNA for IL-1 beta was modestly enhanced by IFN-gamma whereas mRNA levels for TNF were markedly increased.	info:pmid/2107255#abs:8
LPS --+> IL1B		Expression	IL-1alpha, IL-1beta, IL-6 and TNF-alpha production was stimulated by all three lipopolysaccharides preparations.	info:pmid/8645459#abs:4
LPS --+> IL1B		Expression	LPS increased mRNA transcription of cyclooxygenase -2, interleukin -1beta and inducible nitric oxide synthase (iNOS).	info:pmid/16245181#abs:2
LPS --+> IL1B		Expression	Base substitutions within this NFIL-6 site resulted in virtual elimination of LPS-induced IL-1 beta gene transcription.	info:pmid/8207231#abs:6
LPS --+> IL1B		Expression	The expression of interleukin -1beta was significantly induced by deoxynivalenol (except for 12h) and lipopolysaccharides.	info:pmid/19027837#abs:5
LPS --+> IL1B		Expression	Moreover, curcumol inhibits lipopolysaccharide-induced production of TNF-a, IL-1ß and IL-6 at both the transcriptional and translational levels.	info:pmid/24269960#abs:5
LPS --+> IL1B		Expression	Also, STC2 pretreatment significantly decreased TNF-a and IL-1ß expression induced by lipopolysaccharide treatment.	info:pmid/20713105#abs:7
LPS --+> IL1B		Expression	These results showed that TGFß enhanced CX(3)CR1 expression and attenuated the LPS-induced increase in IL-1ß expression.	info:pmid/20570721#abs:12
LPS --+> IL1B		Expression	Additionally, the LPS-stimulated IL-1beta, IL-6, and TNF-alpha productions are dose-dependently reduced by spilanthol.	info:pmid/18321049#abs:10
LPS --+> IL1B		Expression	Dexamethasone did not influence lipopolysaccharide-induced transcription of the interleukin-1 beta gene in monocytes.	info:pmid/8429822#abs:5
LPS --+> IL1B		Expression	This was further supported by the ethanol inhibition of lipopolysaccharide-induced IL-1beta expression.	info:pmid/15465599#abs:5
LPS --+> IL1B		Expression	lipopolysaccharide administration resulted in a significant increase in TNF-a, IL-1ß, IL-6 and IL-10 mRNA abundance.	info:pmid/22068917#abs:9
LPS --+> IL1B		Expression	Using human whole blood, we found that anatabine prevents IL-1ß production induced by lipopolysaccharide.	info:pmid/23178521#abs:4
LPS --+> IL1B		Expression	Co-treatment with ketamine and TLR4 siRNA synergistically ameliorated lipopolysaccharide-caused enhancement of IL-1 beta production.	info:pmid/19540866#abs:12
LPS --+> IL1B		Expression	LPS also significantly increased the production of TNF-alpha, IL-1beta, IL-6 and IL-10 in macrophages.	info:pmid/18339158#abs:8
LPS --+> IL1B		Expression	Furthermore, the ACE inhibitor reduced the LPS-induced increase in the hepatic concentration of IL-1beta protein.	info:pmid/12626369#abs:4
LPS --+> IL1B		Expression	In contrast, lipopolysaccharide-induced IL-1beta or IL-10 expressions were dramatically increased by dibutyryl-cAMP.	info:pmid/12750010#abs:4
LPS --+> IL1B		Expression	Additionally, 2-acetylaminofluorene also suppressed lipopolysaccharide-induced mRNA expression of IL-1beta in macrophages.	info:pmid/14670622#abs:3
LPS --+> IL1B		Expression	They also inhibited the lipopolysaccharide-induced production of interleukin -1beta, IL-6, and tumor necrosis factor-alpha.	info:pmid/20216944#abs:6
LPS --+> IL1B		Expression	In the present study, it is reported that rLcrV and rYopB inhibited the LPS-induced production of IL-1beta in macrophages.	info:pmid/16009264#abs:4
LPS --+> IL1B		Expression	Increases (P<0.05) in IL-1beta, IL-6 and CXCL8 mRNA concentrations were induced by lipopolysaccharide exposure compared to controls.	info:pmid/20525046#abs:6
LPS --+> IL1B		Expression	In addition, cigarette smoke, CpGODN, lipopolysaccharide and monosodium urate crystals all increased the expression of caspase-1 and IL-1ß.	info:pmid/21684332#abs:12
LPS --+> IL1B		Expression	We previously showed that lipopolysaccharide-induced IL-1beta expression was regulated by a Stat1-dependent, nitric oxide -mediated mechanism.	info:pmid/17032168#abs:2
LPS --+> IL1B		Expression	A 30% reduction in the level of lipopolysaccharide-induced interleukin -1beta mRNA levels also was achieved in macrophages.	info:pmid/11999342#abs:4
LPS --+> IL1B		Expression	We found that MDP (a NOD2 ligand) increased LPS-induced expressions of TNF-a, IL-1ß, IL-6, iNOS and COX-2.	info:pmid/21199260#abs:3
LPS --+> IL1B		Expression	Enalapril, quinapril and losartan significantly decreased lipopolysaccharide-stimulated TNF-alpha and IL-1 beta level after 21 days.	info:pmid/17901573#abs:9
LPS --+> IL1B		DirectRegulation	LPS was overall the strongest inducer of IL-1beta, IL-8, IL-10, TLR-3 and TLR-9.	info:pmid/20174584#abs:4
LPS --+> IL1B		DirectRegulation	Lipopolysaccharide, however, was a more potent inducer of interleukin-1 alpha and interleukin-1 beta from the same cells than was toxic-shock-syndrome toxin-1.	info:pmid/3263446#abs:6
LPS --+> IL1B		DirectRegulation	Intraperitoneal administration of IL-1 beta could mimic the LPS effect in C57BL/6 mice, suggesting that the increase in susceptibility to Theiler's murine encephalomyelitis virus-IDD may function via IL-1 produced following LPS stimulation.	info:pmid/7594613#abs:7
LPS --+> IL1B		DirectRegulation	Purified LPS was a relatively poor inducer of IL-1ß compared to IL-6 and IL-8.	info:pmid/17709256#body:80
LPS --+> IL1B		DirectRegulation	lipopolysaccharide is a powerful inducer of proinflammatory cytokines including TNF-a and IL-1ß.	info:pmid/16806199#body:101
LPS --+> IL1B		DirectRegulation	LPS obtained from Gram-negative bacteria has been shown to be a potent inducer of IL-1ß, TNF-a and IL-6 ( ).	info:pmid/19356732#body:18
LPS --+> IL1B		DirectRegulation	As expected zymosan and LPS were potent inductors of TNF-alpha, IL-1beta and IL-8 after 6 and 18 h ( p < 0.0005. A-F ).	info:pmid/19577291#body:66
LPS --+> IL1B		DirectRegulation	Nearly all IL-17 target genes are also positively regulated by IL-1ß and TLR ligands such as LPS, suggesting similarity in their signaling mechanisms.	info:pmid/18178098#body:116
LPS --+> IL1B		DirectRegulation	This may be related to the fact that food intake is associated with increased blood levels of lipopolysaccharide, the potent stimulator of IL-1ß .	info:pmid/20883707#body:175
LPS --+> IL1B		DirectRegulation	Because lipopolysaccharide is also a strong inducer of IL-1b and TNF-a, one might think that lipopolysaccharide only indirectly induces production of CXCL8. ...	info:pmid/22142165#cont:839
LPS --+> IL1B		DirectRegulation	T helper1 cytokines such as interferon-c and IL-1b, and Toll-like receptor agonists such as LPS and poly I:C induce the	info:pmid/22666471#cont:276
LPS --+> IL1B		DirectRegulation	Since in other species LPS is a more potent inducer of interleukin-1ß, it is a unique finding that LTA and PG are more potent inducers of interleukin-1ß production in equine C wb ( ).	info:pmid/21974971#body:92
LPS --+> IL1B		DirectRegulation	They observed a further up-regulation of miR-155 after stimulation in vitro with Tumor Necrosis Factor-a, IL-1ß and toll-like receptor ligand (lipopolysaccharide, polyriboinosinic-polyribocytidylic acid).	info:pmid/19268705#body:73
LPS --+> IL1B		DirectRegulation	LPS is a powerful inducer of proinflammatory cytokines and chemokines by monocytes/macrophages and neutrophils, including IL-1b, TNF-a, and CXCL8.	info:pmid/24179164#cont:155
LPS --+> IL1B		DirectRegulation	It is has been previously demonstrated that lipopolysaccharides of Gram-negative bacteria is a potent stimulator of inflammatory cytokines including TNFa, IL-1ß and IL-6 in trout macrophages ( ).	info:pmid/20732719#body:118
LPS --+> IL1B		DirectRegulation	Although produced by the adaptive arm of the immune system, IL-17 functions as a classic effector of innate immunity, similar to Interleukin-1ß, TNFa, or Toll-like receptor agonists such as lipopolysaccharide (1).	info:pmid/16798734#body:70
LPS --+> IL1B		DirectRegulation	Interestingly, similar sickness responses were observed when animals were given either central or systemic injections of bacterial lipopolysaccharide, which is an inducer of cytokines including IL-1ß, IL-6, and TNF-a in the brain and systemically ( ).	info:pmid/23153795#body:53
LPS --+> IL1B		DirectRegulation	lipopolysaccharide is a known inducer of IL1B, and we have previously shown that an injection of lipopolysaccharide induces Il1b expression in both the liver and mouse decidua on Day 7 of pregnancy [29].	info:pmid/17538075#body:207
LPS --+> IL1B		DirectRegulation	Proinflammatory T helper1 cytokines such as IFN-? and interleukin-1ß, and Toll-like receptor agonists such as lipopolysaccharide induce the M1 phenotype, which is characterized by increased production of proinflammatory cytokines, e.g.	info:pmid/23791985#body:67
[truncated: 547 more rows]

## Sheet: brain related pathways
Relation	Status	Type	Sentence	TextRef
TNF --+> superoxide anion generation		Regulation	STC1 also significantly decreased TNF-alpha-induced superoxide anion production.	info:pmid/18309109#abs:8
[truncated: 670 more rows]

## Sheet: systemic related pathways 
Relation	Status	Type	Sentence	TextRef
[truncated: 765 more rows]
